# Supplementary material for: Universal gene co-expression network reveals receptor-like protein genes involved in broad-spectrum resistance in pepper (Capsicum annuum L.)
Source: Hortic Res. 2022 Jan 19;9:uhab003. doi: 10.1093/hr/uhab003 (PMC8968494; doi:10.1093/hr/uhab003)
Supplement: Web_Material_uhab003 [file web_material_uhab003.zip]

Archive with 4 entries (4 files):
- Supplementary Table S1.xlsx
- Supplementary Table S6.xlsx
- Supplementary Table S7.xlsx
- Supplementary Table S8.xlsx
