# Supplementary material for: Universal gene co-expression network reveals receptor-like protein genes involved in broad-spectrum resistance in pepper (Capsicum annuum L.)
Source: Hortic Res. 2022 Jan 19;9:uhab003. doi: 10.1093/hr/uhab003 (PMC8968494; doi:10.1093/hr/uhab003)
Supplement: Web_Material_uhab003 [file web_material_uhab003.zip › Supplementary Table S1.xlsx]

## Sheet: RLP gene info.
Supplementary Table S1. The RLP families and related information of each RLP gene in pepper.
CaRLP ID	Gene ID (v.1.55)	Group	Chromosome and Scaffold	Location (Start position, bp)	No. exon	Protein length (aa)	TMHMMa				TargetPb
							ExpAA	First60	PredHel	Topology	Protein type
CaRLP01	CA01g06620	G01	1	13520076	2	322	0.34	0.3	0	o	OTHER
CaRLP02	CA01g06630	G01	1	13525903	1	1018	37.33	14.67	1	o959-981i	SP
CaRLP03	CA01g08550	G07	1	22516474	2	549	0.07	0.04	0	o	OTHER
CaRLP04	CA01g09690	G04	1	31834762	2	237	0.9	0.64	0	o	OTHER
CaRLP05	CA01g11720	G01	1	44084887	1	113	1.07	1.07	0	o	OTHER
CaRLP06	CA01g12220	G01	1	48713278	3	704	0.1	0	0	o	OTHER
CaRLP07	CA01g12240	G01	1	48823192	1	206	21.61	0.03	1	o182-204i	OTHER
CaRLP08	CA01g12600	G01	1	53381313	1	122	0.1	0	0	o	OTHER
CaRLP09	CA01g13970	G05	1	68144816	1	177	0.26	0.22	0	o	OTHER
CaRLP10	CA01g15510	Non group	1	81060743	1	351	0.31	0.25	0	o	SP
CaRLP11	CA01g20020	G07	1	160847938	1	362	0.03	0.03	0	o	OTHER
CaRLP12	CA01g20850	G05	1	162299312	1	1048	23.07	0.3	1	o985-1007i	SP
CaRLP13	CA01g21460	G01	1	166887683	4	678	21.5	0	1	o618-640i	OTHER
CaRLP14	CA01g34330	Non group	1	271910149	1	735	0	0	0	o	OTHER
CaRLP15	CA01g34360	Non group	1	272039817	2	605	0.01	0	0	o	OTHER
CaRLP16	CA01g34380	Non group	1	272046552	2	279	0.03	0.01	0	o	OTHER
CaRLP17	CA01g34400	Non group	1	272093433	2	172	0.05	0	0	o	OTHER
CaRLP18	CA01g34410	Non group	1	272124234	6	527	0.06	0	0	o	mTP
CaRLP19	CA02g01520	G01	2	10216123	1	150	21.33	0.09	1	i111-133o	OTHER
CaRLP20	CA02g01870	Non group	2	15143488	1	445	0.18	0.18	0	o	SP
CaRLP21	CA02g02060	Non group	2	17807141	3	561	0	0	0	o	OTHER
CaRLP22	CA02g05560	G07	2	72536375	2	636	7.52	7.24	0	o	SP
CaRLP23	CA02g09900	G07	2	125502813	3	395	23.13	0	1	o349-371i	OTHER
CaRLP24	CA02g10020	G07	2	127254334	1	305	16.5	15.67	0	o	SP
CaRLP25	CA02g10080	G07	2	127918571	1	493	22.65	0.01	1	o415-437i	OTHER
CaRLP26	CA02g10480	G05	2	130056129	1	926	35.6	12.97	1	o884-906i	SP
CaRLP27	CA02g11430	G01	2	134411157	2	134	0.01	0	0	o	OTHER
CaRLP28	CA02g11470	G01	2	134425672	1	237	19.6	18.58	1	o10-32i	SP
CaRLP29	CA02g12220	G01	2	136945881	2	252	0.83	0.21	0	o	OTHER
CaRLP30	CA02g12230	G01	2	136951283	4	615	21.71	0	1	o591-613i	OTHER
CaRLP31	CA02g12240	G01	2	136961473	4	589	16.6	0	0	o	OTHER
CaRLP32	CA02g12250	G01	2	136965043	3	681	31.34	9	1	o640-662i	SP
CaRLP33	CA02g12260	Non group	2	136984045	1	286	0.06	0.05	0	o	OTHER
CaRLP34	CA02g12640	G01	2	138041791	3	603	22.76	0	1	o559-581i	OTHER
CaRLP35	CA02g12650	G01	2	138046958	3	582	12.96	12.71	0	o	SP
CaRLP36	CA02g12910	G07	2	138860774	4	546	0.07	0	0	o	OTHER
CaRLP37	CA02g13140	G09	2	139315438	16	525	1.15	0	0	o	OTHER
CaRLP38	CA02g13670	G07	2	140738254	1	201	0.05	0.03	0	o	OTHER
CaRLP39	CA02g13690	G07	2	140833364	2	244	21.17	20.27	1	i7-29o	SP
CaRLP40	CA02g15150	G05	2	143988406	4	667	0.72	0.68	0	o	OTHER
CaRLP41	CA02g15260	G08	2	144215904	8	597	21.8	0.01	1	o523-545i	OTHER
CaRLP42	CA02g21850	G07	2	156489774	1	643	18.43	18.4	1	i9-27o	SP
CaRLP43	CA02g21860	Non group	2	156542335	1	420	1.6	1.58	0	o	SP
CaRLP44	CA02g23570	Non group	2	159505632	1	476	1.98	1.89	0	o	SP
CaRLP45	CA02g24790	Non group	2	161527955	1	270	30.27	6.98	1	o223-245i	SP
CaRLP46	CA02g28380	G07	2	167254153	1	327	2.88	2.79	0	o	SP
CaRLP47	CA03g05800	G01	3	15664147	1	180	0.02	0	0	o	OTHER
CaRLP48	CA03g05810	G01	3	15664724	1	260	3.13	0.03	0	o	OTHER
CaRLP49	CA03g05820	G01	3	15674348	1	825	32.78	11.33	1	o766-788i	SP
CaRLP50	CA03g07140	Non group	3	21106892	1	384	19.01	18.98	1	i5-27o	SP
CaRLP51	CA03g08170	Non group	3	25023242	7	477	12.56	11.08	0	o	SP
CaRLP52	CA03g08820	Non group	3	29007075	1	307	0.22	0	0	o	OTHER
CaRLP53	CA03g11900	G01	3	80006291	1	150	0.12	0.1	0	o	OTHER
CaRLP54	CA03g12270	G09	3	93123942	8	337	78.76	20.32	3	i21-43o246-268i314-336o	OTHER
CaRLP55	CA03g15780	G09	3	178290451	2	309	24.64	23.27	1	i16-38o	OTHER
CaRLP56	CA03g20420	G01	3	217775042	1	192	34.5	11.14	1	o144-166i	OTHER
CaRLP57	CA03g20430	G01	3	217775629	4	415	9.42	6.01	0	o	SP
CaRLP58	CA03g20450	G01	3	217780096	2	208	21.16	0.01	1	o178-200i	OTHER
CaRLP59	CA03g20460	G01	3	217782020	1	140	0	0	0	o	OTHER
CaRLP60	CA03g26550	G09	3	236994625	1	974	42.73	19.85	2	i7-29o876-898i	SP
CaRLP61	CA03g29480	Non group	3	244640898	9	259	0.01	0	0	o	OTHER
CaRLP62	CA03g33460	G10	3	251779100	1	417	22.92	0.01	1	o302-324i	OTHER
CaRLP63	CA04g01010	G07	4	1464025	1	395	21.39	0	1	i320-342o	OTHER
CaRLP64	CA04g01290	G07	4	1977450	2	444	10.79	0	0	o	OTHER
CaRLP65	CA04g01340	G07	4	2097312	1	211	0.31	0	0	o	OTHER
CaRLP66	CA04g01350	G07	4	2099748	1	150	0.01	0	0	o	OTHER
CaRLP67	CA04g01360	G07	4	2111347	1	230	0.18	0.01	0	o	OTHER
CaRLP68	CA04g01400	G07	4	2223316	3	394	0.75	0.72	0	o	OTHER
CaRLP69	CA04g01460	G07	4	2330663	1	113	0.12	0.04	0	o	OTHER
CaRLP70	CA04g01580	G08	4	2510556	1	144	0.05	0.02	0	o	OTHER
CaRLP71	CA04g01810	G08	4	3693180	9	627	21.8	0	1	o549-571i	cTP
CaRLP72	CA04g01870	G07	4	4016768	1	139	0	0	0	o	OTHER
CaRLP73	CA04g01890	G07	4	4.0213e+06	3	346	1.54	1.47	0	o	SP
CaRLP74	CA04g01920	G07	4	4133961	3	468	2.35	2.32	0	o	SP
CaRLP75	CA04g01970	G07	4	4209249	2	319	3.74	1.21	0	o	SP
CaRLP76	CA04g02020	G07	4	4228599	3	340	0.04	0.02	0	o	OTHER
CaRLP77	CA04g02030	G07	4	4230628	1	373	3.72	0	0	o	OTHER
CaRLP78	CA04g02060	G07	4	4251150	4	234	0.06	0	0	o	OTHER
CaRLP79	CA04g02080	G07	4	4354119	1	206	22.92	0.05	1	o146-168i	OTHER
CaRLP80	CA04g02090	G07	4	4354956	1	220	1.5	0.04	0	o	OTHER
CaRLP81	CA04g02130	G07	4	4510525	2	271	5.42	0.01	0	o	OTHER
CaRLP82	CA04g02140	G07	4	4670386	1	189	0.32	0	0	o	OTHER
CaRLP83	CA04g02160	G07	4	4685853	3	437	0.65	0.2	0	o	OTHER
CaRLP84	CA04g02170	G07	4	4687575	1	235	22.89	0.02	1	o146-168i	OTHER
CaRLP85	CA04g02180	G07	4	4689925	2	276	0.1	0	0	o	OTHER
CaRLP86	CA04g02200	G07	4	4805469	2	379	1.01	1.01	0	o	OTHER
CaRLP87	CA04g02260	G07	4	5233813	1	450	23.83	0	1	o411-433i	OTHER
CaRLP88	CA04g02270	G07	4	5532860	1	477	22.93	0	1	o438-460i	OTHER
CaRLP89	CA04g02290	G07	4	5545153	1	234	0.29	0.06	0	o	OTHER
CaRLP90	CA04g02300	G07	4	5545903	1	302	16.24	13.39	0	o	SP
CaRLP91	CA04g02350	G07	4	6483678	7	802	44.61	6.38	0	o	SP
CaRLP92	CA04g02360	G07	4	7000968	2	604	27.19	20.05	1	i37-59o	OTHER
CaRLP93	CA04g03100	G07	4	9543121	1	366	22.86	0	1	o288-310i	OTHER
CaRLP94	CA04g03110	G07	4	9544267	3	438	0.12	0	0	o	mTP
CaRLP95	CA04g03150	G07	4	9601460	1	164	0.01	0.01	0	o	OTHER
CaRLP96	CA04g03190	G07	4	9751486	1	184	0.05	0.03	0	o	mTP
CaRLP97	CA04g03200	G07	4	9817678	1	145	0.07	0.01	0	o	OTHER
CaRLP98	CA04g03210	G07	4	9912006	1	189	0.1	0.1	0	o	OTHER
CaRLP99	CA04g03220	G07	4	9929923	1	337	25.2	0	1	o253-275i	OTHER
CaRLP100	CA04g03250	G07	4	10013296	1	253	0.07	0.07	0	o	OTHER
CaRLP101	CA04g03260	G07	4	10069085	3	187	0.47	0.04	0	o	OTHER
CaRLP102	CA04g03740	G07	4	11142588	1	334	0.54	0	0	o	OTHER
CaRLP103	CA04g03790	G07	4	11338993	1	152	0.01	0.01	0	o	OTHER
CaRLP104	CA04g03890	G04	4	11940587	3	482	0.11	0.04	0	o	OTHER
CaRLP105	CA04g03920	G07	4	11947518	3	415	0.02	0	0	o	OTHER
CaRLP106	CA04g04370	G07	4	13245763	1	110	0	0	0	o	OTHER
CaRLP107	CA04g04380	G07	4	13257304	1	198	0.2	0.01	0	o	mTP
CaRLP108	CA04g04420	G07	4	13447882	2	133	0.01	0.01	0	o	OTHER
CaRLP109	CA04g04470	G07	4	13534510	2	185	0.02	0.01	0	o	OTHER
CaRLP110	CA04g04560	G07	4	13875884	1	186	20.37	0.01	1	o159-181i	OTHER
CaRLP111	CA04g04610	G07	4	14280212	1	515	23.2	0.01	1	o427-449i	OTHER
CaRLP112	CA04g04620	G07	4	14419442	1	269	0.05	0	0	o	OTHER
CaRLP113	CA04g04640	G07	4	14576695	2	194	2.57	2.53	0	o	OTHER
CaRLP114	CA04g04650	G07	4	14591349	2	189	0.53	0.05	0	o	OTHER
CaRLP115	CA04g04710	G07	4	14878912	1	281	0.2	0.02	0	o	OTHER
CaRLP116	CA04g04730	G07	4	14885762	2	233	0.14	0.13	0	o	OTHER
CaRLP117	CA04g04760	G07	4	14958346	3	357	0.44	0.01	0	o	OTHER
CaRLP118	CA04g04830	G07	4	15086261	1	244	0.17	0.03	0	o	OTHER
CaRLP119	CA04g04840	G07	4	15089079	2	116	0.05	0.04	0	o	OTHER
CaRLP120	CA04g04850	G07	4	15102778	4	221	27.03	1.16	0	o	OTHER
CaRLP121	CA04g04860	G07	4	15105688	2	324	19.97	0.82	1	i305-323o	OTHER
CaRLP122	CA04g04880	G07	4	15274902	3	473	46.39	0.08	2	o151-173i345-367o	OTHER
CaRLP123	CA04g04900	G08	4	15278892	1	203	0	0	0	o	OTHER
CaRLP124	CA04g04950	G07	4	15413871	1	281	9.07	9.06	0	o	SP
CaRLP125	CA04g04970	G07	4	15494483	1	183	0.08	0	0	o	OTHER
CaRLP126	CA04g05010	G07	4	15620057	3	530	10.83	10.73	0	o	SP
CaRLP127	CA04g05030	G07	4	15764256	2	414	24.89	1.39	1	o390-412i	OTHER
CaRLP128	CA04g05120	G07	4	15988534	3	396	0.43	0.37	0	o	mTP
CaRLP129	CA04g05790	G01	4	18560913	3	567	0.01	0	0	o	OTHER
CaRLP130	CA04g06200	Non group	4	25412923	1	165	0.07	0.02	0	o	OTHER
CaRLP131	CA04g06760	G05	4	37907345	1	201	0.01	0.01	0	o	OTHER
CaRLP132	CA04g08850	Non group	4	85062250	2	434	23.42	0.01	1	o340-362i	OTHER
CaRLP133	CA04g08880	Non group	4	85151746	1	178	0	0	0	o	OTHER
CaRLP134	CA04g08900	G01	4	85537148	1	140	19.73	19.54	1	i5-22o	SP
CaRLP135	CA04g08910	Non group	4	85539080	2	216	0	0	0	o	OTHER
CaRLP136	CA04g09080	Non group	4	87100503	2	184	0.21	0	0	o	OTHER
CaRLP137	CA04g11590	G09	4	154292879	2	184	0.34	0.16	0	o	OTHER
CaRLP138	CA04g14580	G01	4	194456823	1	199	0.07	0	0	o	OTHER
CaRLP139	CA04g14590	G01	4	194458750	1	93	0.07	0.02	0	o	OTHER
CaRLP140	CA04g15460	Non group	4	199817170	3	406	0.02	0	0	o	OTHER
CaRLP141	CA04g16350	Non group	4	205690178	5	919	27.07	4.34	1	o870-892i	SP
CaRLP142	CA04g18310	Non group	4	212731606	1	385	0.67	0.55	0	o	SP
CaRLP143	CA04g21150	Non group	4	217918701	1	383	0.74	0	0	o	OTHER
CaRLP144	CA05g02000	G03	5	3870432	7	957	18.31	0.01	0	o	OTHER
CaRLP145	CA05g02010	G03	5	3885420	2	364	21.48	0	0	o	OTHER
CaRLP146	CA05g02040	G03	5	3982122	1	734	16.89	0.04	0	o	OTHER
CaRLP147	CA05g02340	G07	5	4728869	1	343	0.03	0.01	0	o	OTHER
CaRLP148	CA05g02350	G07	5	4764707	1	388	0.25	0	0	o	OTHER
CaRLP149	CA05g02360	G07	5	4766103	1	355	21.86	0.68	1	o306-325i	OTHER
CaRLP150	CA05g02380	G07	5	4774733	2	214	1.2	0.21	0	o	OTHER
CaRLP151	CA05g02390	G07	5	4776469	2	227	0.06	0.04	0	o	OTHER
CaRLP152	CA05g02430	G07	5	4916367	6	544	0.19	0.07	0	o	OTHER
CaRLP153	CA05g02450	G07	5	5072641	1	194	21.23	0	1	o163-182i	OTHER
CaRLP154	CA05g02750	G07	5	6220310	2	674	25.31	1.45	1	o590-612i	OTHER
CaRLP155	CA05g02770	G07	5	6251139	1	626	13.96	13.2	0	o	SP
CaRLP156	CA05g05520	G07	5	20987696	1	312	20.4	0	1	o254-273i	OTHER
CaRLP157	CA05g05540	G07	5	21039762	2	364	2.32	0	0	o	OTHER
CaRLP158	CA05g06130	G10	5	26433763	1	590	0.01	0	0	o	SP
CaRLP159	CA05g07120	G07	5	34033009	3	191	0.21	0.01	0	o	OTHER
CaRLP160	CA05g11170	Non group	5	140147145	1	408	6.75	6.75	0	o	SP
CaRLP161	CA05g12430	G07	5	176655140	6	488	1.28	0.06	0	o	OTHER
CaRLP162	CA05g13960	G01	5	200885029	3	648	10.96	0.07	0	o	OTHER
CaRLP163	CA05g13980	G01	5	201550843	3	635	21.46	0.11	1	o441-463i	OTHER
CaRLP164	CA05g18570	Non group	5	229425879	4	338	13.4	0	0	o	OTHER
CaRLP165	CA05g18580	G04	5	229434373	2	227	5.08	0.15	0	o	OTHER
CaRLP166	CA05g18590	G04	5	229446140	1	1043	43.61	14.3	1	o997-1019i	OTHER
CaRLP167	CA05g18600	G04	5	229449791	4	664	38.28	0.08	1	o618-640i	OTHER
CaRLP168	CA05g19400	G04	5	231486897	3	722	17.28	16.14	1	i7-24o	SP
CaRLP169	CA05g19410	G04	5	231491228	1	1028	41.19	10.42	1	o982-1004i	SP
CaRLP170	CA05g19420	G04	5	231494898	1	460	23	0	1	o414-436i	OTHER
CaRLP171	CA05g19430	G05	5	231496289	5	403	13.05	11.2	0	o	SP
CaRLP172	CA05g19440	G05	5	231501037	1	320	16.31	16.17	1	i7-24o	SP
CaRLP173	CA05g19450	G04	5	231502031	1	695	25.57	0.02	1	o647-669i	OTHER
CaRLP174	CA05g19460	G04	5	231505100	3	480	20.39	0.08	1	i91-113o	OTHER
CaRLP175	CA05g19470	G05	5	231507321	1	209	11.29	11.15	0	o	SP
CaRLP176	CA05g19500	G05	5	231583349	1	410	2.79	0	0	o	OTHER
CaRLP177	CA05g19510	G04	5	231586176	2	723	16.81	7.97	0	o	SP
CaRLP178	CA05g19520	G04	5	231589565	5	729	12.7	0.16	0	o	OTHER
CaRLP179	CA06g00810	Non group	6	1717502	3	433	17.43	15.26	0	o	SP
CaRLP180	CA06g01630	G01	6	3490297	1	95	0.08	0.08	0	i	OTHER
CaRLP181	CA06g01640	G01	6	3491101	4	607	26.97	5.79	1	o563-582i	mTP
CaRLP182	CA06g02470	G07	6	7333358	1	196	0.29	0.04	0	o	OTHER
CaRLP183	CA06g02480	G07	6	7352968	2	433	0.05	0	0	o	OTHER
CaRLP184	CA06g03110	G04	6	10600918	4	778	2	0.06	0	o	OTHER
CaRLP185	CA06g03120	G04	6	10604266	1	1027	24.95	1.34	1	o981-1003i	SP
CaRLP186	CA06g03660	Non group	6	12859635	8	271	0.01	0	0	o	OTHER
CaRLP187	CA06g05070	G07	6	3.32181e+07	3	298	0.02	0.01	0	o	OTHER
CaRLP188	CA06g05230	G07	6	35072008	3	425	23.04	0.01	1	o323-345i	OTHER
CaRLP189	CA06g05590	G07	6	39719308	4	532	0.2	0.13	0	o	OTHER
CaRLP190	CA06g06190	G07	6	58285949	2	158	0.03	0.02	0	o	OTHER
CaRLP191	CA06g06200	G07	6	58287709	1	233	0.03	0.02	0	o	OTHER
CaRLP192	CA06g10150	G06	6	163969725	1	534	25.79	1.03	1	o487-509i	OTHER
CaRLP193	CA06g18090	Non group	6	216760665	2	470	16.81	0.01	1	o447-469i	SP
CaRLP194	CA06g18940	G04	6	218432602	5	852	1.3	0	0	o	OTHER
CaRLP195	CA06g21540	G07	6	225204568	1	338	3.63	3.58	0	o	SP
CaRLP196	CA06g22750	Non group	6	227562115	1	534	21	20.94	1	i13-35o	SP
CaRLP197	CA06g26680	Non group	6	234317264	1	407	7.02	6.72	0	o	SP
CaRLP198	CA07g00100	Non group	7	664261	1	296	40.88	18.15	2	o5-27i225-247o	SP
CaRLP199	CA07g01440	G05	7	3906082	1	196	0.75	0	0	o	OTHER
CaRLP200	CA07g01930	G05	7	7670113	1	1026	26.29	4.2	1	o973-995i	SP
CaRLP201	CA07g02110	G07	7	8.19692e+06	1	334	7.06	6.48	0	o	SP
CaRLP202	CA07g02450	G01	7	9544331	4	806	32.43	11.72	1	o747-766i	SP
CaRLP203	CA07g02730	Non group	7	10951623	2	220	10.99	0.23	0	o	OTHER
CaRLP204	CA07g04590	G01	7	38217651	1	131	0.01	0.01	0	o	OTHER
CaRLP205	CA07g04600	G01	7	38228956	1	273	0.01	0	0	o	OTHER
CaRLP206	CA07g06170	G05	7	63633307	1	1019	26.36	3.97	1	o984-1006i	SP
CaRLP207	CA07g06180	G05	7	63637076	3	543	32.25	0	1	o503-525i	OTHER
CaRLP208	CA07g08280	Non group	7	120106125	1	421	16.23	15.82	0	o	SP
CaRLP209	CA07g08730	G03	7	127347354	3	292	19.35	0	1	o254-273i	OTHER
CaRLP210	CA07g10660	G11	7	176922711	4	377	0.97	0	0	o	OTHER
CaRLP211	CA07g13370	G01	7	205519678	11	467	30.96	8.07	1	o322-344i	SP
CaRLP212	CA07g13730	G05	7	206978659	1	312	21.75	0.16	1	o265-287i	OTHER
CaRLP213	CA07g13740	G05	7	207057476	2	987	44.07	21.56	2	i7-29o947-969i	SP
CaRLP214	CA07g13750	G05	7	207070296	1	937	30.01	9.74	1	o890-912i	OTHER
CaRLP215	CA07g14100	Non group	7	209017743	1	373	13.29	12.38	0	o	SP
CaRLP216	CA07g16030	G05	7	219608689	1	997	62.87	19.61	3	i5-24o940-962i969-991o	SP
CaRLP217	CA07g21610	G07	7	231864083	1	139	0	0	0	o	OTHER
CaRLP218	CA08g00350	Non group	8	907102	1	307	0.01	0	0	o	OTHER
CaRLP219	CA08g00360	G01	8	908499	1	221	8.52	0.32	0	o	OTHER
CaRLP220	CA08g00370	G01	8	934892	4	405	22.67	0.64	1	o377-399i	OTHER
CaRLP221	CA08g00380	G01	8	982107	3	340	0.2	0.01	0	o	OTHER
CaRLP222	CA08g00390	G05	8	1.03764e+06	1	329	9.9	0.06	0	o	OTHER
CaRLP223	CA08g00400	G01	8	1038742	1	179	0.02	0.01	0	o	OTHER
CaRLP224	CA08g00410	G01	8	1042279	1	226	0.03	0	0	o	OTHER
CaRLP225	CA08g00420	G01	8	1050200	1	671	22.65	0	1	o630-652i	OTHER
CaRLP226	CA08g00430	G01	8	1054421	1	174	0.38	0.13	0	o	OTHER
CaRLP227	CA08g00450	G01	8	1076051	3	582	22.37	0	1	o548-570i	OTHER
CaRLP228	CA08g00460	G01	8	1080828	4	612	22.99	0.01	1	o573-595i	SP
CaRLP229	CA08g00470	G01	8	1099069	1	193	0.02	0.01	0	o	OTHER
CaRLP230	CA08g00480	G05	8	1100554	1	142	0.01	0	0	o	OTHER
CaRLP231	CA08g00490	G01	8	1105272	1	733	35.72	12.89	1	o681-703i	SP
CaRLP232	CA08g00500	G01	8	1108890	2	218	22.2	0.01	1	o166-188i	OTHER
CaRLP233	CA08g00510	G01	8	1112163	2	244	24.36	0.01	1	o192-214i	OTHER
CaRLP234	CA08g00530	G01	8	1154857	1	203	0.02	0.01	0	o	OTHER
CaRLP235	CA08g00540	G01	8	1168290	1	580	22.72	0	1	o532-554i	OTHER
CaRLP236	CA08g01140	G01	8	2161268	5	1569	28.18	0.01	1	o1528-1550i	OTHER
CaRLP237	CA08g01150	G01	8	2175843	1	368	22.84	0	1	o326-348i	OTHER
CaRLP238	CA08g01620	G11	8	3404774	1	811	24.51	2.7	1	o775-797i	SP
CaRLP239	CA08g05390	Non group	8	101156904	1	382	3.11	3.1	0	o	SP
CaRLP240	CA08g06410	G05	8	118178386	2	216	22.32	0.45	1	i160-179o	OTHER
CaRLP241	CA08g06420	G01	8	118179145	3	385	4.07	3.79	0	o	SP
CaRLP242	CA08g11300	G01	8	130376979	6	1900	75.8	20.4	2	i5-27o1840-1862i	SP
CaRLP243	CA08g11310	G01	8	1.30402e+08	1	695	20.59	20.4	1	i5-27o	SP
CaRLP244	CA08g11320	G01	8	1.30411e+08	1	973	21.94	0	1	o913-935i	OTHER
CaRLP245	CA08g11330	G01	8	1.30417e+08	1	813	31.81	10.12	1	o753-775i	SP
CaRLP246	CA08g11590	G02	8	131204678	1	944	22.64	0.09	1	o872-894i	SP
CaRLP247	CA08g11870	G05	8	1.31623e+08	2	927	38.29	17.11	2	i7-29o871-888i	SP
CaRLP248	CA08g11920	G05	8	131709630	1	1009	41.17	4.15	2	o943-965i985-1002o	SP
CaRLP249	CA08g12010	G05	8	1.3189e+08	1	1006	41.08	18.68	2	i7-29o945-967i	SP
CaRLP250	CA08g12020	G05	8	131898919	1	350	0.05	0	0	o	OTHER
CaRLP251	CA08g14970	G03	8	136738122	9	665	0.44	0.15	0	o	OTHER
CaRLP252	CA08g16920	Non group	8	140001565	2	160	0.13	0.08	0	o	OTHER
CaRLP253	CA08g16960	G09	8	140026428	7	218	1.04	1.04	0	o	SP
CaRLP254	CA08g17880	Non group	8	142315625	2	517	12.12	12.12	0	o	SP
CaRLP255	CA08g17900	Non group	8	142342164	1	1134	14.13	14.13	0	o	SP
CaRLP256	CA09g02490	G05	9	5872958	1	968	40.38	17.99	2	i13-30o933-955i	SP
CaRLP257	CA09g03370	G07	9	9420017	1	340	3.47	3.45	0	o	SP
CaRLP258	CA09g03450	G01	9	9630089	3	487	22.94	0	1	o435-457i	OTHER
CaRLP259	CA09g03460	G01	9	9693636	4	493	0.05	0	0	o	OTHER
CaRLP260	CA09g07470	G01	9	6.51819e+07	7	731	1.32	0.01	0	o	OTHER
CaRLP261	CA09g08690	G01	9	87476397	5	748	21.06	0	1	o697-716i	OTHER
CaRLP262	CA09g10120	G09	9	139482626	2	355	41.83	0.67	2	i126-148o234-256i	OTHER
CaRLP263	CA09g10530	Non group	9	147993301	4	315	0.48	0	0	o	OTHER
CaRLP264	CA09g12200	G02	9	200992866	1	1140	23.94	2.55	1	o1003-1025i	SP
CaRLP265	CA09g15750	Non group	9	247271301	1	349	16.89	16.87	1	i7-25o	SP
CaRLP266	CA09g15760	Non group	9	247313076	2	500	16.93	16.92	1	i7-25o	SP
CaRLP267	CA09g17750	G01	9	251322612	1	808	21.15	0.6	1	o757-779i	SP
CaRLP268	CA09g17760	G01	9	251327296	1	158	21.19	0.15	1	o107-126i	OTHER
CaRLP269	CA09g17770	G01	9	251327858	2	191	0.28	0.28	0	o	OTHER
CaRLP270	CA10g00510	Non group	10	734687	20	570	0	0	0	o	OTHER
CaRLP271	CA10g02360	Non group	10	5343016	1	456	15.05	0	1	o438-455i	OTHER
CaRLP272	CA10g04760	G05	10	29271271	1	143	0.03	0.01	0	o	OTHER
CaRLP273	CA10g07290	Non group	10	84214673	1	233	0.14	0.12	0	o	OTHER
CaRLP274	CA10g09630	G04	10	141965575	1	197	0.4	0.32	0	o	OTHER
CaRLP275	CA10g11160	G02	10	176345039	7	682	11.97	0	0	o	OTHER
CaRLP276	CA10g16060	G09	10	218416884	11	328	13.8	12.98	0	o	SP
CaRLP277	CA10g18520	G09	10	227018602	6	239	17.09	17.06	1	i9-28o	SP
CaRLP278	CA11g01790	Non group	11	4014813	2	473	18.61	13.45	0	o	SP
CaRLP279	CA11g06090	G07	11	35533066	1	634	0.02	0.02	0	o	SP
CaRLP280	CA11g08200	G05	11	63098810	1	232	21.58	0	1	o194-216i	OTHER
CaRLP281	CA11g10920	G07	11	155377884	1	363	4.76	4.75	0	o	SP
CaRLP282	CA11g12720	G01	11	211513549	4	790	15.12	15.07	0	o	SP
CaRLP283	CA11g14730	G05	11	237444356	3	968	41.89	21.45	1	i7-29o	SP
CaRLP284	CA12g02610	G09	12	5607004	1	369	0.03	0.01	0	o	OTHER
CaRLP285	CA12g02620	G03	12	5609018	7	1586	15.92	0	0	o	OTHER
CaRLP286	CA12g02630	G03	12	5622665	1	679	0.33	0.28	0	o	OTHER
CaRLP287	CA12g02650	G03	12	5750211	10	1892	93.19	18.96	3	i7-24o1843-1865i1872-1889o	SP
CaRLP288	CA12g02660	G03	12	5768410	9	744	32.15	3.52	1	o687-709i	SP
CaRLP289	CA12g02670	G09	12	5780501	1	440	0	0	0	o	OTHER
CaRLP290	CA12g02700	G03	12	5794489	6	1010	28.63	0.09	1	o959-981i	SP
CaRLP291	CA12g03570	G05	12	8.18062e+06	2	963	33.63	10.62	1	o895-917i	SP
CaRLP292	CA12g04520	G05	12	12060116	4	875	45.07	22.21	2	i7-29o807-829i	SP
CaRLP293	CA12g05800	G03	12	18713220	2	318	23.26	0.02	1	o267-289i	OTHER
CaRLP294	CA12g06500	G07	12	23011368	2	263	0.03	0	0	o	OTHER
CaRLP295	CA12g07610	G01	12	35059252	1	836	22.25	0.43	1	o784-806i	SP
CaRLP296	CA12g07620	G01	12	35065187	3	127	24.87	3.2	1	i102-121o	OTHER
CaRLP297	CA12g07630	G01	12	35083465	8	700	0.2	0.15	0	o	SP
CaRLP298	CA12g08950	Non group	12	51061797	1	545	18.66	18.63	1	i7-29o	SP
CaRLP299	CA12g08970	G09	12	51139691	2	231	11.59	0	0	o	OTHER
CaRLP300	CA12g08990	Non group	12	51683998	6	327	0.71	0	0	o	OTHER
CaRLP301	CA12g09770	G06	12	66166832	1	746	46.09	19.75	2	i16-38o708-730i	SP
CaRLP302	CA12g10460	G10	12	86376636	1	485	15.75	15.71	0	o	SP
CaRLP303	CA12g14020	G01	12	182082702	1	120	0.03	0.02	0	o	OTHER
CaRLP304	CA12g14190	Non group	12	185303375	4	399	0.79	0.13	0	o	OTHER
CaRLP305	CA12g16440	G09	12	215201823	7	219	0.02	0	0	o	OTHER
CaRLP306	CA12g17250	Non group	12	218411026	1	653	21.41	18.94	1	i7-24o	SP
CaRLP307	CA12g17450	G01	12	218862154	1	789	8.22	8.21	0	o	SP
CaRLP308	CA12g17460	G01	12	218887621	1	321	0.09	0.01	0	o	OTHER
CaRLP309	CA12g17470	G01	12	218937098	2	845	29.47	8.63	1	o786-805i	SP
CaRLP310	CA12g17480	G01	12	219049616	2	257	2.14	2.11	0	o	SP
CaRLP311	CA12g17490	G01	12	219089546	2	282	6.02	0	0	o	OTHER
CaRLP312	CA12g17500	G01	12	219189011	1	176	21.42	0.02	1	o130-149i	OTHER
CaRLP313	CA12g17530	G01	12	219196755	2	200	0.22	0	0	o	OTHER
CaRLP314	CA12g17610	G09	12	220057133	1	152	29.59	7.01	1	i127-149o	OTHER
CaRLP315	CA12g18460	G01	12	226056303	3	446	1.95	0.98	0	o	SP
CaRLP316	CA12g18470	G01	12	226058124	1	251	5.25	0	0	o	OTHER
CaRLP317	CA12g20540	G01	12	231694333	1	755	28.6	5.39	1	o696-715i	SP
CaRLP318	CA12g21640	G01	12	233727761	1	444	18.92	0	0	o	OTHER
CaRLP319	CA12g21650	G01	12	233729151	3	368	4.3	4.27	0	o	SP
CaRLP320	CA12g21660	G01	12	233739506	1	302	19.37	0.02	1	o244-263i	mTP
CaRLP321	CA12g21670	G01	12	233740484	1	577	10.9	10.87	0	o	SP
CaRLP322	CA12g21680	G01	12	233783125	2	346	0.16	0	0	o	OTHER
CaRLP323	CA12g21690	G01	12	233784346	1	401	17.13	0	1	o343-362i	OTHER
CaRLP324	CA12g21700	G01	12	233788000	1	929	22.52	4.11	1	o870-889i	SP
CaRLP325	CA12g21730	G01	12	233867351	1	757	22.12	0	1	o696-718i	OTHER
CaRLP326	CA12g21740	G01	12	233869924	5	509	0.04	0	0	o	OTHER
CaRLP327	CA12g21880	G01	12	234046974	1	166	21.16	0	1	o110-132i	OTHER
CaRLP328	CA12g21910	Non group	12	234134243	1	222	0.04	0.02	0	o	OTHER
CaRLP329	CA12g21920	G01	12	234140384	6	1054	21.13	0	1	o995-1014i	OTHER
CaRLP330	CA12g21940	G01	12	234158294	2	818	44.22	22.36	2	i7-29o756-778i	SP
CaRLP331	CA12g21950	G01	12	234184846	2	205	0.97	0.4	0	o	OTHER
CaRLP332	CA12g21960	G01	12	234186521	1	104	0	0	0	o	OTHER
CaRLP333	CA12g22010	G01	12	234235642	1	614	44.68	19.46	2	i7-29o555-577i	SP
CaRLP334	CA12g22050	G01	12	234306892	2	318	30.28	0.38	1	o255-274i	OTHER
CaRLP335	CA12g22070	G01	12	234330992	5	504	0.91	0.85	0	o	mTP
CaRLP336	CA12g22200	G01	12	234485988	2	313	3.81	0.28	0	o	OTHER
CaRLP337	CA12g22210	G01	12	234487516	2	246	0.02	0.02	0	o	OTHER
CaRLP338	CA12g22220	G01	12	234513690	1	697	10.5	10.39	0	o	SP
CaRLP339	CA12g22230	G01	12	234515853	1	249	21.57	0.25	1	o190-209i	OTHER
CaRLP340	CA12g22330	G01	12	234623633	1	381	0.02	0	0	o	OTHER
CaRLP341	CA12g22340	G01	12	234645658	1	233	10.28	9.4	0	o	SP
CaRLP342	CA12g22350	G01	12	234646427	1	487	0.11	0	0	o	OTHER
CaRLP343	CA12g22360	Non group	12	234657917	2	458	3.19	3.16	0	o	SP
CaRLP344	CA12g22370	G01	12	234659610	1	303	21.2	0	1	o244-263i	OTHER
CaRLP345	CA12g22380	G01	12	234669468	2	504	19.93	19.91	1	i7-27o	SP
CaRLP346	CA12g22810	G01	12	235594666	1	994	23.42	1.78	1	o927-949i	SP
CaRLP347	CA12g22820	G01	12	235599600	1	985	31.54	10.25	1	o924-946i	SP
CaRLP348	CA12g22830	G01	12	235603708	1	972	20.85	0.04	1	o910-932i	SP
CaRLP349	CA12g22840	G01	12	235608162	2	645	20.2	0.17	1	o589-611i	OTHER
CaRLP350	CA12g22850	G01	12	235612396	2	936	21.66	0.16	1	o893-915i	SP
CaRLP351	CA00g00550	Non group	PGAv.1.5.scaffold338	487232	3	524	0.23	0	0	o	OTHER
CaRLP352	CA00g01550	G09	PGAv.1.5.scaffold513	1537908	1	351	0.08	0	0	o	mTP
CaRLP353	CA00g29420	G07	PGAv.1.5.scaffold866	22339	1	232	0.13	0.03	0	o	OTHER
CaRLP354	CA00g29450	G07	PGAv.1.5.scaffold866	66532	1	226	5.66	5.58	0	o	SP
CaRLP355	CA00g29480	G07	PGAv.1.5.scaffold866	173241	1	140	0.05	0.04	0	o	OTHER
CaRLP356	CA00g29490	G07	PGAv.1.5.scaffold866	180409	2	334	0.3	0	0	o	OTHER
CaRLP357	CA00g29520	G07	PGAv.1.5.scaffold866	208187	1	337	3.43	3.12	0	o	SP
CaRLP358	CA00g29540	G07	PGAv.1.5.scaffold866	235976	3	559	0.27	0	0	o	OTHER
CaRLP359	CA00g29600	G07	PGAv.1.5.scaffold866	664820	1	147	0.01	0.01	0	o	OTHER
CaRLP360	CA00g29700	Non group	PGAv.1.5.scaffold866	848283	1	428	26.34	3.63	1	o402-424i	SP
CaRLP361	CA00g29710	G01	PGAv.1.5.scaffold866	911305	1	331	14.93	14.89	0	o	SP
CaRLP362	CA00g29720	G01	PGAv.1.5.scaffold866	912324	2	299	0.28	0.26	0	o	OTHER
CaRLP363	CA00g32710	G04	PGAv.1.5.scaffold911	77634	1	150	0.01	0.01	0	o	OTHER
CaRLP364	CA00g32800	G01	PGAv.1.5.scaffold911	228786	2	481	0.01	0	0	o	OTHER
CaRLP365	CA00g32810	G01	PGAv.1.5.scaffold911	232945	1	172	19.85	0	1	o124-143i	OTHER
CaRLP366	CA00g32820	G01	PGAv.1.5.scaffold911	237332	3	438	2.9	2.79	0	o	SP
CaRLP367	CA00g32830	G01	PGAv.1.5.scaffold911	352281	2	350	0.01	0	0	o	OTHER
CaRLP368	CA00g32840	G01	PGAv.1.5.scaffold911	372306	1	709	30.75	7.14	1	o668-690i	SP
CaRLP369	CA00g32850	G01	PGAv.1.5.scaffold911	384984	2	174	0.02	0	0	o	OTHER
CaRLP370	CA00g32860	G01	PGAv.1.5.scaffold911	386872	2	704	17.99	0	1	o626-648i	OTHER
CaRLP371	CA00g32880	G01	PGAv.1.5.scaffold911	468924	2	195	0.01	0	0	o	OTHER
CaRLP372	CA00g32890	G01	PGAv.1.5.scaffold911	482310	1	206	0	0	0	o	OTHER
CaRLP373	CA00g32900	G01	PGAv.1.5.scaffold911	523180	1	733	24.41	1.61	1	o692-714i	SP
CaRLP374	CA00g32910	G01	PGAv.1.5.scaffold911	531068	1	223	0.17	0	0	o	OTHER
CaRLP375	CA00g32920	G01	PGAv.1.5.scaffold911	538358	2	97	0.07	0.07	0	i	OTHER
CaRLP376	CA00g32930	G01	PGAv.1.5.scaffold911	542351	1	195	23.19	0.02	1	o151-173i	OTHER
CaRLP377	CA00g41280	Non group	PGAv.1.5.scaffold1041	230574	7	482	0.07	0	0	o	OTHER
CaRLP378	CA00g45530	G01	PGAv.1.5.scaffold1124	498390	1	131	11.84	0.56	0	o	OTHER
CaRLP379	CA00g50120	G06	PGAv.1.5.scaffold1215	316717	2	307	22.94	0	1	o157-179i	OTHER
CaRLP380	CA00g51950	G07	PGAv.1.5.scaffold1231	185063	1	382	10.93	10.92	0	o	SP
CaRLP381	CA00g52050	Non group	PGAv.1.5.scaffold1231	330276	1	398	7.87	7.82	0	o	SP
CaRLP382	CA00g53950	Non group	PGAv.1.5.scaffold1251	6479	1	436	18.68	0	1	o413-435i	OTHER
CaRLP383	CA00g65280	Non group	PGAv.1.5.scaffold1428	263643	3	571	0	0	0	o	OTHER
CaRLP384	CA00g66250	G07	PGAv.1.5.scaffold1446	152836	5	376	9.43	0.21	0	o	OTHER
CaRLP385	CA00g66260	G07	PGAv.1.5.scaffold1446	154847	1	112	0.76	0.02	0	o	OTHER
CaRLP386	CA00g68830	G01	PGAv.1.5.scaffold1484	350696	1	115	0.1	0.06	0	i	OTHER
CaRLP387	CA00g68840	G01	PGAv.1.5.scaffold1484	367438	3	344	7.75	0.04	0	o	OTHER
CaRLP388	CA00g68870	Non group	PGAv.1.5.scaffold1484	384198	2	346	0.01	0	0	o	OTHER
CaRLP389	CA00g68890	G01	PGAv.1.5.scaffold1484	390202	1	120	0.09	0.08	0	i	OTHER
CaRLP390	CA00g68900	G01	PGAv.1.5.scaffold1484	390771	3	370	6.36	6.22	0	o	SP
CaRLP391	CA00g70450	G07	PGAv.1.5.scaffold1505	207863	1	252	0.02	0	0	o	OTHER
CaRLP392	CA00g71640	G07	PGAv.1.5.scaffold1537	8027	1	180	0.51	0.03	0	o	OTHER
CaRLP393	CA00g71710	G07	PGAv.1.5.scaffold1537	217756	1	217	0.27	0	0	o	cTP
CaRLP394	CA00g74000	G01	PGAv.1.5.scaffold1579	187604	4	641	8.84	8.64	0	o	SP
CaRLP395	CA00g74010	Non group	PGAv.1.5.scaffold1579	196098	1	94	0.28	0.14	0	i	OTHER
CaRLP396	CA00g74020	G01	PGAv.1.5.scaffold1579	199053	2	644	21.16	0	1	o585-607i	OTHER
CaRLP397	CA00g74030	Non group	PGAv.1.5.scaffold1579	203417	1	455	0.91	0.35	0	o	SP
CaRLP398	CA00g74040	G01	PGAv.1.5.scaffold1579	205047	1	247	14.54	0.04	0	i	OTHER
CaRLP399	CA00g74060	G01	PGAv.1.5.scaffold1579	222380	1	187	0.05	0.03	0	o	OTHER
CaRLP400	CA00g74070	G01	PGAv.1.5.scaffold1579	226463	3	846	37.3	20.39	2	i7-26o828-845i	SP
CaRLP401	CA00g74080	Non group	PGAv.1.5.scaffold1579	237345	3	434	17.44	15.26	0	o	SP
CaRLP402	CA00g75610	Non group	PGAv.1.5.scaffold1618	274321	1	296	41.02	18.24	2	o5-27i224-246o	SP
CaRLP403	CA00g81460	G01	PGAv.1.5.scaffold1733	88462	1	103	0.01	0.01	0	o	OTHER
CaRLP404	CA00g84470	G01	PGAv.1.5.scaffold1816	68775	1	409	9.32	0.02	0	o	OTHER
CaRLP405	CA00g84500	G01	PGAv.1.5.scaffold1816	99696	4	612	20.77	0	1	o553-572i	OTHER
CaRLP406	CA00g84510	G01	PGAv.1.5.scaffold1816	127903	1	272	19.03	0	1	o213-232i	OTHER
CaRLP407	CA00g84520	G01	PGAv.1.5.scaffold1816	129015	4	423	22.99	21.95	1	i7-29o	SP
CaRLP408	CA00g84530	G01	PGAv.1.5.scaffold1816	133250	1	203	20.73	0.01	1	o145-164i	OTHER
CaRLP409	CA00g85050	G01	PGAv.1.5.scaffold1833	131693	1	376	20.77	0.06	1	o317-339i	OTHER
CaRLP410	CA00g85060	Non group	PGAv.1.5.scaffold1833	132853	2	451	12.97	12.94	0	o	SP
CaRLP411	CA00g85070	G01	PGAv.1.5.scaffold1833	137468	6	790	7.96	4.44	0	o	SP
CaRLP412	CA00g85800	Non group	PGAv.1.5.scaffold1868	1187	1	436	18.68	0	1	o413-435i	OTHER
CaRLP413	CA00g87150	G11	PGAv.1.5.scaffold1909	57944	2	434	12.75	12.34	0	o	SP
CaRLP414	CA00g87180	G11	PGAv.1.5.scaffold1909	86315	3	382	22.55	22.33	1	i13-35o	SP
CaRLP415	CA00g87910	G07	PGAv.1.5.scaffold1943	13922	3	336	0.02	0	0	o	OTHER
CaRLP416	CA00g87920	G07	PGAv.1.5.scaffold1943	28031	2	116	0.05	0.04	0	o	OTHER
CaRLP417	CA00g87930	G07	PGAv.1.5.scaffold1943	30803	2	215	0.02	0	0	o	OTHER
CaRLP418	CA00g87960	G07	PGAv.1.5.scaffold1943	89329	3	360	0.03	0	0	o	OTHER
CaRLP419	CA00g87970	G07	PGAv.1.5.scaffold1943	108453	2	286	0.08	0.01	0	o	OTHER
CaRLP420	CA00g88100	Non group	PGAv.1.5.scaffold1954	73937	4	620	2.75	0.05	0	o	OTHER
CaRLP421	CA00g88110	Non group	PGAv.1.5.scaffold1954	80500	1	298	0.31	0.04	0	o	OTHER
CaRLP422	CA00g88120	G04	PGAv.1.5.scaffold1954	90407	1	491	0.02	0	0	o	OTHER
CaRLP423	CA00g88130	G04	PGAv.1.5.scaffold1954	93456	2	973	28.99	5.09	1	o925-947i	SP
CaRLP424	CA00g88140	G04	PGAv.1.5.scaffold1954	97296	4	741	34.6	10.89	1	o694-716i	SP
CaRLP425	CA00g90100	Non group	PGAv.1.5.scaffold2075	3637	2	370	18.03	15.33	0	o	SP
CaRLP426	CA00g90110	G01	PGAv.1.5.scaffold2075	12590	3	852	14.77	0.38	1	o834-851i	SP
CaRLP427	CA00g90120	G01	PGAv.1.5.scaffold2075	17663	2	644	21.17	0	1	o585-607i	OTHER
CaRLP428	CA00g90130	Non group	PGAv.1.5.scaffold2075	22009	1	94	0.28	0.14	0	i	OTHER
CaRLP429	CA00g90140	G01	PGAv.1.5.scaffold2075	22503	3	350	19.51	19.4	1	i7-29o	SP
CaRLP430	CA00g91160	G01	PGAv.1.5.scaffold2157	42815	1	934	23.46	5.64	1	o876-895i	SP
CaRLP431	CA00g91260	Non group	PGAv.1.5.scaffold2177	19512	1	169	0.02	0.02	0	o	OTHER
CaRLP432	CA00g91270	G01	PGAv.1.5.scaffold2177	20069	5	742	0.04	0.01	0	o	OTHER
CaRLP433	CA00g94280	G01	PGAv.1.5.scaffold2844	11916	1	208	0.01	0	0	o	OTHER
CaRLP434	CA00g94290	G01	PGAv.1.5.scaffold2844	12620	1	220	0.02	0.01	0	o	OTHER
CaRLP435	CA00g95500	G03	PGAv.1.5.scaffold3566	3449	1	676	0.08	0.04	0	o	OTHER
CaRLP436	CA00g97250	G01	PGAv.1.5.scaffold6043	12	3	412	20.1	0.42	1	o389-411i	OTHER
CaRLP437	CA00g98510	G05	PGAv.1.5.scaffold10396	331	1	278	8.01	7.95	0	o	SP
CaRLP438	CA00g99060	G04	PGAv.1.5.scaffold14075	354	1	142	39.13	16.1	2	o15-34i94-116o	OTHER
a: Prediction of transmembrane helix using TMHMM v2.0. ExpAA, The expected number of amino acids in transmembrane helices;
First60, The expected number of amino acids in transmembrane helices in the first 60 amino acids of the protein;
PredHel, The number of predicted transmembrane helices by N-best;
Topology, The topology predicted by N-best; i, cytoplasmic (in); o, external (out).
b: Prediction of transmembrane domain using TargetP v2.0. SP, signal peptide; mTP, mitochondrial transit peptide; cTP, chloroplast transit peptide; OTHER, no targeting peptide.
