# Supplementary material for: Universal gene co-expression network reveals receptor-like protein genes involved in broad-spectrum resistance in pepper (Capsicum annuum L.)
Source: Hortic Res. 2022 Jan 19;9:uhab003. doi: 10.1093/hr/uhab003 (PMC8968494; doi:10.1093/hr/uhab003)
Supplement: Web_Material_uhab003 [file web_material_uhab003.zip › Supplementary Table S6.xlsx]

## Sheet: RPKM
Supplementary Table S6. RPKM of CaRLP-DEGs under virus inoculation (TMV-P0, TMV-P2, and PepMoV)
		CM-Mock
Gene_ID	Clustera	0h-1	0h-2	0h-3	30m-1	30m-2	30m-3	4h-1	4h-2	4h-3	1D-1	1D-2	1D-3	2D-1	2D-2	2D-3	3D-1	3D-2	3D-3
CaRLP264	1	0.724404	0.928676	1.09739	6.37866	6.04899	4.90378	1.74497	1.44333	1.23334	0.887628	0.206851	0.822251	0.928446	0.94814	1.26687	1.18868	1.46211	1.20901
CaRLP298	1	4.12859	2.29355	2.4366	4.44326	4.25941	5.96226	7.56319	4.26679	4.90927	2.71103	2.73769	4.22965	4.74275	5.20109	5.9252	1.95174	2.92259	3.36869
CaRLP265	1	52.1689	41.8343	40.9176	30.4985	73.5202	39.2391	56.0433	41.8881	29.868	63.8833	45.1805	55.6727	60.7028	41.9208	56.2465	22.9738	51.1878	45.9827
CaRLP266	1	53.9931	48.2607	46.7047	48.4235	77.5662	50.561	52.8405	44.1753	40.1266	61.7343	47.2663	55.8909	57.9134	42.6469	57.9792	36.7399	51.5406	47.8576
CaRLP231	1	12.0798	12.7301	10.7684	17.8481	14.5135	14.2756	7.33393	8.3179	8.03407	9.128	9.43212	11.897	13.6308	11.1462	10.3156	20.0618	14.9217	14.0508
CaRLP35	1	23.1994	26.9325	24.4304	23.3031	30.2399	28.6173	12.0161	13.8482	15.1724	20.7127	19.7018	22.5294	28.5685	20.4118	23.0231	61.4831	26.1269	36.2813
CaRLP366	1	4.79256	3.73028	3.56528	2.21049	5.29758	3.01254	1.00785	1.00645	0.915874	4.43659	3.04654	3.12346	5.89872	4.77458	4.54706	5.51694	4.46105	3.59123
CaRLP281	1	16.1015	15.0845	12.6846	9.33084	10.0989	14.2535	7.49567	8.93819	6.25931	8.56115	8.86146	8.52538	7.2758	8.7304	14.3718	16.7672	10.9597	14.4373
CaRLP257	2	30.8494	38.7011	33.2768	31.3035	31.6803	23.5682	48.8724	38.7532	33.997	56.4308	39.913	32.5922	34.1728	35.4925	36.5361	25.0006	32.5443	31.7853
CaRLP244	2	0.0771462	0.494502	0.24104	2.49078	0.616186	0.62668	1.51419	0.536106	0.481602	0.959833	0.64618	0.444569	0.241697	0.347095	0.212012	0.795708	1.04257	0.741873
CaRLP242	2	0.11858	0.456056	0.1235	0.510472	0.63142	0.428116	0.737024	0.54936	0.246754	0.778655	0.538002	0.265744	0.371509	0.391245	0.470716	0.356729	0.648641	0.552884
CaRLP258	2	2.77157	2.56614	4.16947	21.8739	10.9149	6.25396	8.4621	3.86851	3.29565	2.55431	2.41821	3.69715	1.68841	3.46384	3.52629	6.74966	3.86448	4.57673
CaRLP338	2	0	0	0	0	0	0	0.105646	0.0575454	0	0	0	0.103393	0	0	0.0986148	0.138793	0.207832	0.564666
CaRLP295	2	0	0	0	0.579694	0.179261	0	0.0881017	0.0959777	0.0800615	0.0930782	0	0.172445	0.0703144	0	0	0.462975	0.346635	0.313928
CaRLP154	2	0	0.285419	0.347812	0.71882	0.333425	0.150713	0.327738	0.297531	0.397105	0.577085	0	0.213832	0.0871899	0.100169	0	0.287044	0.107457	0.0973178
CaRLP362	2	0	0.321097	0.260859	0	0.500137	0	0.491608	0.133889	0.446743	0.779064	0.524483	0.481122	0	0.225381	0	1.2917	0.483555	0.43793
CaRLP30	2	0.365944	0.469135	0.508167	0	0.121787	0.165148	0.478839	0.260823	0.652709	0	0.127715	0.234313	0.382163	0.548817	0.111742	0.314537	0.941991	0.853111
CaRLP315	3	0	0	0.175073	0	0	0	0.494907	0.179717	0.149914	0	0	0.322901	0.131663	0.453787	0	0.216728	0.649068	0.146956
CaRLP64	3	0	0.43294	0.17586	2.18069	0.842928	0.457219	1.15997	1.08315	0.301175	0	0.353584	0.648704	0.264509	0.151942	0.154681	0.870808	0.488989	0.295234
CaRLP367	3	0.428151	0.548884	0.891827	5.52938	1.06867	0.579665	1.05044	1.02991	0.763663	1.10978	0.224138	0.616823	1.00604	1.54106	1.17663	4.96807	1.65318	1.31005
CaRLP93	3	0.409485	0.262477	0.852946	3.96624	0.817663	0.554393	1.40651	1.20391	0.912963	0.424558	0.428733	0.589932	0.481088	0.736939	0.562669	3.43163	2.5693	1.78991
CaRLP430	3	0.0803641	0	0.167396	1.03787	0.240708	0	0.394338	0.300713	0	0.499934	0.168283	0.0771854	0.314723	0.216944	0.0736183	0.621673	0.155151	0.351281
CaRLP290	3	0.445937	0.095281	0.309625	1.43977	0.593635	0.201249	0.656449	0.834323	0.530259	0.231176	0.311266	0.428299	0.698554	0.200636	0.408505	0.766587	0.717441	0.584773
CaRLP348	4	0.0772255	0.198004	0.160859	0.498667	0.0771024	0.104554	0.454724	0.371531	0.137742	0.48041	0.161711	0.296684	0.241945	0.138981	0.424459	0.398263	0.223638	0.607611
CaRLP44	4	30.4027	21.2045	18.0469	49.8427	43.2509	52.8917	45.9143	41.2614	43.5504	31.6852	22.7606	32.0748	43.9239	38.9809	36.6533	55.2425	60.5205	47.2359
CaRLP287	4	0.754183	0.610644	0.620109	0.768944	0.634089	1.28978	1.55819	1.01849	0.92039	1.07003	0.623395	0.838724	0.839427	0.821514	0.872686	2.09824	0.919598	1.73506
CaRLP235	4	1.03464	0.994792	0.404085	0.835118	2.06597	1.40077	1.14229	0.967872	1.61473	2.27953	1.35409	0.869498	1.11426	0.581878	2.48794	3.16811	2.99621	2.82657
CaRLP245	4	0.36924	0.710042	0.480699	5.96073	3.04138	2.24958	1.81182	2.862	1.07021	1.24421	0.773194	0.709271	1.08452	1.32903	0.930177	2.14225	2.31679	2.82449
CaRLP333	4	0.488718	1.56633	1.52698	0.788949	2.07374	0.661666	0.479617	0.522493	0.65377	0.506709	1.02338	0.117347	1.43544	1.75907	2.01463	5.35583	3.77409	4.48611
CaRLP361	4	0.452653	0.290148	0	0	0.225966	0.306419	0.222112	0	0.403684	0.234658	0	0	0.177269	0.203657	0	0.875398	0	0.59358
CaRLP286	4	1.77061	2.12804	2.30509	1.42917	1.21536	1.64807	2.06345	2.07045	2.17121	1.83579	1.39038	1.91315	1.4735	2.78821	1.41924	4.56565	2.56377	3.19257
CaRLP238	4	2.2209	1.06769	1.2529	1.79262	0.923899	1.75398	3.72338	2.12705	1.15537	1.34321	1.5502	2.13305	1.30463	1.66537	1.27155	2.14753	1.16125	1.21348
CaRLP346	4	0.679662	0.774505	0.865161	2.43821	0.980169	0.511212	1.85279	1.37253	0.74083	1.56596	0.474407	0.580248	0.887234	0.67954	1.24522	1.07101	1.02057	1.05631
CaRLP358	4	0	0	0	0	0	0.181663	0.131681	0	0	0.139119	0.140487	0.257744	0	0	0.122916	0.172995	0	0.117303
CaRLP382	4	0.171946	0.220433	0.358159	0	0.343344	0.232794	0.506232	0.643402	0.613377	0	0	0.33029	0.404026	0	0.315026	0.443375	0.49794	0.751596
CaRLP412	4	0.171946	0.220433	0.358159	0	0.343344	0.232794	0.506232	0.643402	0.613377	0	0	0.33029	0.404026	0	0.315026	0.443375	0.49794	0.751596
a Cluster indicates hierarchical clusters in Figure 2.
Supplementary Table S6. contiuned
		CM-TMV-P0
Gene_ID	Clustera	30m-1	30m-2	30m-3	4h-1	4h-2	4h-3	1D-1	1D-2	1D-3	2D-1	2D-2	2D-3	3D-1	3D-2	3D-3
CaRLP264	1	7.04308	7.47858	7.75144	1.69616	1.43006	2.40562	3.45137	1.6625	1.12158	2.40583	2.63649	4.50361	3.12042	3.21244	0.744269
CaRLP298	1	11.3286	11.7661	12.0589	9.3826	8.96539	8.49824	5.15176	2.31614	7.03145	0	2.7548	1.04571	0	2.68527	0
CaRLP265	1	107.844	97.6608	76.7449	69.9317	67.5991	57.6971	75.5455	95.7492	84.0961	33.3327	45.1236	37.5201	11.868	8.37805	14.5579
CaRLP266	1	110.046	105.912	91.798	70.4413	71.6516	66.5267	64.0053	76.9873	68.9671	35.6144	37.5279	35.3287	18.9509	7.31616	18.6454
CaRLP231	1	13.8017	15.1665	18.2529	9.46101	10.0036	10.2392	12.2632	16.3676	7.84571	8.41466	8.19684	11.6681	4.04224	1.99749	6.94178
CaRLP35	1	28.5708	33.1423	42.5335	22.0655	21.6907	20.4017	19.2992	28.1989	23.0482	15.3026	14.1898	14.6902	11.1962	13.8317	16.0229
CaRLP366	1	6.87846	6.70258	7.83482	1.81525	1.39382	2.82848	7.68892	5.76133	10.2028	3.12648	0	6.50294	4.05513	0	0
CaRLP281	1	11.9084	16.5714	16.4685	4.0658	4.4827	7.72023	6.18212	19.1081	17.5786	1.88534	0	1.56857	3.26044	2.01395	4.666
CaRLP257	2	26.1373	24.1607	23.0548	54.7511	53.8318	41.0131	36.295	46.3567	43.1578	34.2125	22.0545	26.7898	76.5678	75.2427	57.2782
CaRLP244	2	1.2001	1.00699	1.47978	1.05193	0.837629	0.939361	0	0.649185	0.656942	2.81833	0.772136	1.7586	1.82772	1.5053	3.48752
CaRLP242	2	0.768605	0.799714	1.03389	0.958167	0.751046	1.03134	0.887805	0.332618	0.673184	1.805	0.791226	0.600692	1.24861	1.54251	3.12703
CaRLP258	2	7.78465	8.13993	7.92075	6.29865	2.92569	4.68718	8.06969	0	9.17834	22.5004	12.3289	12.87	15.8078	25.5376	13.9215
CaRLP338	2	0	0	0	0	0	0.187257	0.805978	0	0	1.96637	1.07745	0	0.850144	4.20103	2.43327
CaRLP295	2	0	0	0	0.136012	0	0.234239	0	0	0	9.01898	1.79704	0.682148	2.12688	4.37921	2.02918
CaRLP154	2	0.432924	0.435916	0.194115	0.33731	0.604334	0.580913	0	0	0.947943	2.03337	2.22833	0	0	0	1.25809
CaRLP362	2	0.162347	0.163469	0.32757	0.758948	0.679876	1.08921	1.87524	0	0	2.28754	2.50687	3.80639	0	2.4436	11.3228
CaRLP30	2	0.395324	0.159223	0.584946	0.739235	0.331108	0	0	1.02647	1.03874	4.45625	1.22088	1.85376	0.963313	0	2.75718
CaRLP315	3	0	0.10971	0.146564	0.254681	0.456292	0.438609	1.25855	0	1.43146	1.53526	1.68246	6.38656	1.32752	0	1.8998
CaRLP64	3	0.437788	0.440814	0.515279	1.0233	0.916686	1.32174	1.26421	0	0	0	1.69002	6.41526	0	1.64737	0
CaRLP367	3	0	0.279433	0.559949	3.24337	1.16218	2.79285	1.60277	3.60288	1.82297	9.77581	4.28524	17.8933	11.8342	16.7084	14.5164
CaRLP93	3	0.398125	0.534502	0.803305	1.24079	1.66727	1.60265	1.5329	3.44581	1.74349	1.86992	2.04921	7.77872	4.85069	7.98996	2.31393
CaRLP430	3	0.0520898	0.209799	0.0700684	0.487026	0.436284	0.489271	1.80505	0.676263	0.684344	0.73397	1.60868	2.4426	3.17327	3.13617	0
CaRLP290	3	0.289044	0.436563	0.421208	0.788225	1.4122	0.840341	2.78226	1.25085	0.6329	2.03639	2.97551	5.08271	1.76083	5.07572	1.67994
CaRLP348	4	0.200222	0.201606	0.16833	0.702008	0.209622	0.604495	0.578184	0	1.31523	4.23183	3.09172	1.76041	1.8296	1.50684	1.74555
CaRLP44	4	44.0071	44.9281	49.8566	51.3126	56.0149	59.4613	62.5081	59.6515	63.0472	156.819	115.095	173.562	123.159	152.149	113.94
CaRLP287	4	0.437384	0.906719	1.02095	1.68388	0.861966	1.20832	0.891557	1.33609	3.04213	6.888	3.17828	6.63554	2.82124	5.80887	3.58885
CaRLP235	4	0.670623	1.51933	1.18399	2.3513	1.05316	2.58711	0	0	5.50655	3.54352	9.06096	5.8963	8.17075	18.9263	7.30819
CaRLP245	4	2.15398	2.77133	3.05839	3.35653	1.00227	2.48886	4.14673	3.10715	2.35821	9.27381	11.0869	11.2228	13.8509	17.1112	5.21629
CaRLP333	4	0.950321	0.637926	0.426107	0.555328	0.331647	0.850116	0	4.11256	3.12128	15.6222	7.33717	11.1406	22.1922	27.416	19.3316
CaRLP361	4	0	0	0.0986656	0.685797	0	0.787382	0	0	0	2.06705	4.53048	1.71975	1.78735	4.41614	0
CaRLP286	4	1.14766	1.58894	1.97796	1.50895	2.70348	3.27245	3.31412	1.86246	3.76943	12.1283	7.7532	13.4541	6.99147	12.9557	1.25068
CaRLP238	4	1.25959	1.57026	1.61364	2.103	2.00948	3.70225	0.692824	0.778702	0.788007	6.7612	12.0404	13.3599	11.6926	7.22246	13.5958
CaRLP346	4	0.538436	0.345009	0.592589	1.83063	0.81995	1.31362	2.2616	1.27097	2.57231	3.44855	7.55839	8.03358	6.56021	4.42058	3.41392
CaRLP358	4	0	0	0	0.40658	0	0.583506	1.00459	0	0	0	2.68593	2.03914	2.11929	0	0
CaRLP382	4	0.668704	0.561105	0.299835	0.521017	0.466734	0.897291	0	0	0	4.71118	5.16288	2.61308	2.71579	1.67753	0
CaRLP412	4	0.668704	0.561105	0.299835	0.521017	0.466734	0.897291	0	0	0	4.71118	5.16288	2.61308	2.71579	1.67753	0
Supplementary Table S6. contiuned
		CM-TMV-P2
Gene_ID	Clustera	30m-1	30m-2	30m-3	4h-1	4h-2	4h-3	1D-1	1D-2	1D-3	2D-1	2D-2	2D-3	3D-1	3D-2	3D-3
CaRLP264	1	5.18108	5.55249	4.8958	1.49291	2.16639	0.831688	0	0	0.99833	2.48303	1.04159	2.70608	3.77325	4.05291	0.831715
CaRLP298	1	7.21808	3.86776	1.13677	0	7.54532	6.95206	0	5.32937	14.6038	5.1889	2.17665	2.8275	2.62838	1.69391	0
CaRLP265	1	78.8215	90.5056	49.6543	24.3344	101.228	40.6696	12.0371	91.452	48.8184	48.5682	50.9336	17.6436	59.4538	66.0625	54.2278
CaRLP266	1	74.7309	84.3032	50.794	23.8001	100.321	34.0942	14.716	77.4407	40.9256	42.4123	42.6989	27.7332	54.4247	55.3817	43.5662
CaRLP231	1	17.0028	9.3506	9.30172	8.12252	13.4705	2.58571	8.60961	9.25016	0	5.7898	11.334	4.20659	13.6862	10.0804	6.46448
CaRLP35	1	19.1533	31.6951	21.2926	18.9917	16.9595	9.76628	21.6791	19.9646	25.4001	26.7278	24.4621	18.5364	35.6927	25.3825	26.0442
CaRLP366	1	5.98492	7.21571	7.06923	0	3.75375	2.16163	2.39919	6.62833	0	6.45363	5.41436	0	4.90351	6.32033	0
CaRLP281	1	10.8271	10.1529	8.5258	9.35939	6.79078	5.21405	5.78705	2.66468	6.25876	3.89168	22.8548	25.4475	11.8277	7.6226	5.21421
CaRLP257	2	19.2623	24.7718	32.7631	39.9627	41.0766	38.9601	55.5964	36.9774	40.0855	66.4667	59.2483	63.3825	52.606	35.2592	47.3102
CaRLP244	2	0.674379	0	0.637247	0	1.69189	0	0	0	2.339	0	1.22018	0	0.736701	0	1.94864
CaRLP242	2	0	0.555444	0.653002	0.44803	1.73372	0.499188	0	0	1.19842	0	0	0	0.377457	0	0.499204
CaRLP258	2	9.42196	12.9824	5.08753	15.7077	5.06526	7.77833	6.47485	1.98759	0	5.80562	4.8707	12.6542	4.41115	0	9.72322
CaRLP338	2	0	0	0	0	0	1.35954	0	0	0	0	0	0	1.028	0	0
CaRLP295	2	0	0	0	0	0	0	0	0	0	0	0	0	0	1.10499	0
CaRLP154	2	1.94621	0	0	0	0	0	0	0	0	0	0	0	0	0	0
CaRLP362	2	0	0	0	0	0	0	0	0	0	0	0	5.14606	0	0	0
CaRLP30	2	2.13262	0	3.02278	1.38264	1.33758	0	0	0	0	0	0	2.5062	1.16485	0	0
CaRLP315	3	0	0	0	0	0	0	0	0	0	0	0	0	0	0	2.12301
CaRLP64	3	1.47606	1.1864	0	0	0	0	0	0	0	0	2.67068	0	0	0	2.13255
CaRLP367	3	0	1.50413	1.76831	0	0	5.40716	0	2.76338	0	4.03581	3.3859	0	0	2.63497	8.11099
CaRLP93	3	0	0	0	0	2.24509	2.58571	0	0	3.1038	0	0	0	0	2.5201	2.58579
CaRLP430	3	0	0.564651	0	0	0	1.01493	0	0	0	0	0	0	0	0	1.01496
CaRLP290	3	0	0.522205	1.22785	0	0	2.81589	1.04178	0	0	0	2.35104	0	0.709739	0	2.81598
CaRLP348	4	0	0	0	0.875339	0	0	0	0.996861	0	0	0	0	0	0	0.97532
CaRLP44	4	48.1962	56.4474	57.2533	55.3519	76.0036	49.7357	35.3289	36.6017	14.3282	26.7278	24.9151	29.1286	36.103	38.7788	33.8213
CaRLP287	4	1.04096	2.78895	1.31152	1.79969	1.30578	1.50389	0	1.02477	0.601741	2.24496	1.25563	0.81554	1.13716	0.977153	1.00263
CaRLP235	4	1.13054	5.45214	1.06829	0	0	3.26663	1.81281	1.66944	3.92115	0	2.04553	0	3.70506	0	1.63337
CaRLP245	4	2.42081	3.24293	2.28751	3.13896	0	3.49738	0	0	0	1.74026	1.46001	0	2.64452	1.13621	4.66332
CaRLP333	4	0	1.71691	2.01847	1.38489	1.33975	3.08604	3.42518	1.57715	1.85219	6.9101	5.79732	2.51027	4.66697	1.50386	7.71534
CaRLP361	4	0	0	0	0	0	0	0	0	0	0	0	0	0	0	0
CaRLP286	4	0	3.8877	4.57053	0	1.21347	4.19274	7.75584	1.42849	1.67761	4.17252	5.25089	4.54733	2.11354	2.72423	1.39762
CaRLP238	4	0.808923	0.650184	0.764382	0	3.04414	0	0	1.19451	0	1.74455	2.92722	0	2.65103	1.13901	0
CaRLP346	4	0	0.530602	0.623797	1.71197	2.48427	0.953725	0	0	1.14482	2.84738	2.38885	0	2.88461	0	0.953755
CaRLP358	4	0	0	0	0	0	0	0	0	0	0	0	0	0	0	0
CaRLP382	4	0	0	0	0	0	0	2.41017	0	2.60662	0	0	0	3.28397	0	0
CaRLP412	4	0	0	0	0	0	0	2.41017	0	2.60662	0	0	0	3.28397	0	0
Supplementary Table S6. contiuned
		CM-PepMoV
Gene_ID	Clustera	30m-1	30m-2	30m-3	4h-1	4h-2	4h-3	1D-1	1D-2	1D-3	2D-1	2D-2	2D-3	3D-1	3D-2	3D-3
CaRLP264	1	5.35965	5.59909	8.69155	1.10218	1.57854	1.60222	2.59925	2.20402	1.92386	2.52129	1.26769	1.32567	0.979657	2.60319	1.26268
CaRLP298	1	5.95458	5.09545	8.66055	10.0769	11.3394	10.0447	9.45529	5.527	5.06917	7.74198	5.20368	3.87845	5.29872	4.12121	5.27736
CaRLP265	1	59.2736	44.455	69.4288	59.7357	53.0686	57.4556	65.2777	36.8835	61.0818	37.7421	32.0282	44.4271	43.7722	18.5158	15.6421
CaRLP266	1	65.2033	57.1767	75.7697	70.5984	69.8786	58.9916	68.8433	52.2031	72.5803	47.4602	40.9349	51.4463	46.4597	28.0262	29.6196
CaRLP231	1	8.12062	10.1076	8.50028	8.35254	8.74179	7.47193	8.82928	10.5068	11.9625	8.07862	7.10831	13.1064	8.68934	7.23492	10.7956
CaRLP35	1	19.2528	17.1441	18.3622	14.0212	11.006	14.1108	22.0438	19.2671	24.8832	16.616	17.633	21.1711	20.5264	14.2036	27.6776
CaRLP366	1	7.2296	2.11247	3.29127	0.716169	0.256423	2.77621	3.00252	1.14569	2.39144	2.40724	1.64742	2.20515	1.348	2.05028	1.64091
CaRLP281	1	17.6511	15.0033	14.0734	9.50105	6.18515	10.8817	15.0882	9.67225	10.2257	8.54843	14.9015	9.80693	13.7285	11.8691	16.6237
CaRLP257	2	30.419	34.4479	23.8821	48.8654	53.809	40.2082	45.0965	79.1555	67.4519	50.7902	44.0838	56.9552	60.7389	72.3226	50.2773
CaRLP244	2	1.27162	0.846336	1.6183	0.161395	0.577873	0.312822	2.02994	0.516383	0.783903	2.53164	0.583411	1.49085	1.01261	0.831689	1.03543
CaRLP242	2	0.692248	0.596242	1.17463	0.992314	0.651376	1.28222	0.982282	0.52915	0.401642	1.42065	0.434789	0.413755	0.484236	0.852252	0.682087
CaRLP258	2	5.71054	4.64531	6.19076	9.01962	5.76689	3.74617	5.17699	4.46615	4.10706	10.5871	4.23429	6.44712	3.23372	11.0665	9.15211
CaRLP338	2	0	0	0.0940915	0	0	0	0.314734	0	0	0.252335	0.0740092	0.173363	0.282603	0.773702	0.412814
CaRLP295	2	0	0	0	0.375625	0.134492	0	0.262467	0	0.228053	0.841721	0.308593	0.289146	0	1.72057	1.37703
CaRLP154	2	0.344043	0.152654	0.194595	0	0.16677	0	0.325459	0.745122	0.424179	0.173956	0.076531	0.268906	0	0.266688	0.42688
CaRLP362	2	0	0	0.21892	0	0.375232	0	0.366141	0	0.318134	0.1957	0.172195	0	0	2.10017	0
CaRLP30	2	0.376995	0	0.106617	0.510387	0.365486	0.494624	0.178315	0.272163	0.464806	0.571851	0.335444	0.392882	0.533704	0.584463	0.935532
CaRLP315	3	0	0	0	0.703352	0.251834	0.68163	1.22866	0	0.427026	0.525369	0	0.27071	0.147097	0.201359	0.322309
CaRLP64	3	0.521862	0.231554	0.737931	1.05977	0.252966	0.684694	0	0.376747	0.643417	0.791596	0.232173	0.679818	0.443274	0.404527	0.323757
CaRLP367	3	0.44108	0.293565	0.561332	2.2393	1.92427	3.47224	2.81647	0	2.7191	4.68342	2.06045	2.06851	1.12397	8.97509	4.92554
CaRLP93	3	1.47648	0.8423	1.43163	1.28501	1.22692	2.49064	1.19719	0.913637	0.780165	1.27978	1.6891	1.6486	0.895808	3.18827	3.14053
CaRLP430	3	0	0	0.0702416	0.168127	0.842768	0	0.587392	0	0.102075	1.06745	0.773495	0.452969	0.63291	2.31035	0.462263
CaRLP290	3	0.765673	0.917282	0.909458	1.08842	0.779414	0.602747	0.651883	1.1608	0.188804	0.871068	0.613156	1.19691	0.390221	0.712224	1.14004
CaRLP348	4	0.397788	0.105901	0.202495	0.807806	0.115693	0.939431	0.677342	0.516914	0.0980886	0.603392	0.212368	0.124365	0.202731	0.925049	1.03649
CaRLP44	4	47.0624	55.5171	51.0812	38.2287	29.2634	47.2683	29.4755	20.7369	24.8105	46.5249	26.4248	31.5837	43.2835	72.8361	41.3792
CaRLP287	4	0.613388	0.816493	0.832657	0.996508	1.07039	0.965733	1.39261	0.354258	1.10918	1.36463	1.14615	1.21455	0.903096	3.23323	1.44605
CaRLP235	4	0.932646	1.24146	0.678236	2.16453	2.13127	2.09768	3.21397	0.577117	1.80696	5.96195	3.02304	3.95722	2.37659	7.90081	6.19931
CaRLP245	4	2.75784	5.31663	4.03414	1.54495	2.07438	2.62017	1.75424	1.64769	1.75873	3.60627	1.71348	1.7839	2.74641	9.17765	3.00887
CaRLP333	4	0.251738	0.335094	0.74753	1.02243	0.73216	0.495429	1.60745	1.09042	2.94856	3.72307	3.2759	3.4433	3.52817	14.0499	5.38806
CaRLP361	4	0.466323	0	0.197819	0	0.339065	0.917737	0	0.504977	0.287471	1.76837	0	0	0.396098	1.89774	0
CaRLP286	4	0.798037	0.910528	2.22466	2.77819	2.98417	3.14112	3.8825	0.987643	2.1084	4.40974	2.35848	2.13857	3.29246	5.03723	2.33401
CaRLP238	4	1.52531	0.380695	0.970579	1.54876	1.24769	1.87616	1.62329	2.06468	2.11567	4.04897	1.46323	1.93731	1.78147	8.31348	3.726
CaRLP346	4	0.622389	1.03559	0.594053	2.21185	2.03644	0.918659	1.65591	0.505485	1.15104	3.00926	1.86905	1.70262	0.991241	2.08057	0.72398
CaRLP358	4	0	0	0.117278	0.280713	0	0	0.196147	0	0	0.314518	0.184494	0.216085	0.23483	0.321455	0.257271
CaRLP382	4	0	0.235793	0.901728	1.43889	0.77279	2.78891	0.754066	0.383644	1.09199	0.671739	0.709269	0.276905	0.451389	0.823865	0.329684
CaRLP412	4	0	0.235793	0.901728	1.43889	0.77279	2.78891	0.754066	0.383644	1.09199	0.671739	0.709269	0.276905	0.451389	0.823865	0.329684
