# Supplementary material for: Universal gene co-expression network reveals receptor-like protein genes involved in broad-spectrum resistance in pepper (Capsicum annuum L.)
Source: Hortic Res. 2022 Jan 19;9:uhab003. doi: 10.1093/hr/uhab003 (PMC8968494; doi:10.1093/hr/uhab003)
Supplement: Web_Material_uhab003 [file web_material_uhab003.zip › Supplementary Table S7.xlsx]

## Sheet: FPKM
Supplementary Table S7. FPKM of CaRLP-DEGs under P. capsici inoculation
		Mock
Gene_ID	Clustera	0h-1	0h-2	0h-3	1h-1	1h-2	1h-3	2h-1	2h-2	2h-3	4h-1	4h-2	4h-3	6h-1	6h-2	6h-3	12h-1	12h-2	12h-3	1D-1	1D-2	1D-3
CaRLP192	1	1.17239	0.463961	1.44455	1.22076	1.53062	1.45439	0	0.297643	0.797348	0.597535	0.564527	0.621144	0.717748	0.760529	0	1.96575	0.61217	0	0.845688	0	1.91307
CaRLP302	1	1.61023	1.01957	1.05815	1.67666	1.34543	0.319607	0.643153	0.98112	0.876099	1.3131	0.620282	1.02374	1.57727	0.835643	0.65509	3.59982	2.01789	1.86588	1.39382	0	0.525503
CaRLP266	1	55.4518	59.5898	62.7428	195.826	201.646	213.306	148.955	154.341	148.302	105.565	105.149	105.764	103.661	96.059	94.3682	95.3328	100.484	91.8583	105.688	99.1904	128.462
CaRLP265	1	39.1286	36.8093	35.4472	97.0845	86.8728	91.4222	70.3287	69.7072	65.4896	46.495	53.1857	49.9905	53.6588	44.0933	47.3012	41.9883	56.5068	34.3295	40.6438	44.9467	39.4037
CaRLP281	1	14.1895	11.2307	11.3024	16.5658	18.4129	23.8968	7.29908	10.043	5.84868	6.57452	6.62543	8.20114	7.37072	13.3887	7.87187	6.7289	10.7769	7.47377	13.0269	5.15182	14.7343
CaRLP210	1	6.21089	4.58806	5.27185	1.72457	3.45969	3.69831	0.826911	0.42048	1.50188	7.17516	2.59189	3.50995	10.1396	5.37199	7.58032	7.40535	6.91849	5.99747	6.57086	3.30734	5.40517
CaRLP253	1	30.0165	18.6665	15.2634	8.92995	10.4502	11.3482	9.99089	7.98336	10.3692	11.656	9.63562	15.903	12.2509	14.8355	13.0838	17.575	22.3903	16.5629	14.4346	11.4171	23.3237
CaRLP394	1	1.95034	3.18377	1.20154	1.26925	0.76388	0.846809	0	1.73301	0.884287	0.99403	0.704339	0.774978	1.79102	1.26518	2.47955	3.81514	1.52756	2.11873	0.703423	1.29821	3.18248
CaRLP396	1	4.00386	4.03322	4.2855	2.27402	1.01377	0.24082	0.60576	0.246421	0.440087	0.989406	1.63581	2.31412	1.18846	0.629648	3.70202	1.8987	3.04092	1.40592	0.700151	0.969127	1.78182
CaRLP427	1	4.12519	4.22528	3.78719	2.65303	0.506885	0.48164	0.484608	0.492842	0.66013	1.23676	1.63581	1.79987	2.37691	0.629648	3.20842	2.98367	2.28069	2.10888	1.05023	1.61521	1.18788
CaRLP273	1	76.2507	70.409	64.8319	26.4655	20.2591	18.5864	17.3651	11.547	12.1306	33.4083	23.8332	29.0584	44.2243	52.067	70.7497	53.8312	78.2322	63.9423	38.5981	42.741	41.4743
CaRLP278	1	2.3114	3.13614	2.16987	3.43822	4.13849	4.58778	1.31887	2.34724	1.49713	5.04879	4.76989	4.19862	6.46882	3.4272	2.6867	2.95277	6.20694	1.91312	5.24006	4.83541	4.31045
CaRLP301	1	1.67619	1.99	2.40952	1.96351	2.84486	2.07937	2.51062	2.3405	3.22995	2.34934	3.02668	2.66418	1.53927	1.63101	2.13101	1.87364	4.81377	1.82092	2.72047	3.90505	2.05136
CaRLP208	1	5.19243	7.04517	8.53038	3.86189	6.5853	7.72964	1.85173	0.753277	0.672645	3.40255	3.57177	6.68097	6.35768	6.73663	7.5444	10.779	11.6196	15.042	5.88575	7.40624	3.6312
CaRLP41	1	10.4692	9.52904	11.8245	10.9011	12.3013	10.9094	10.4539	9.56839	8.7815	16.2743	8.82191	14.144	13.4596	20.374	27.1523	31.5966	31.1592	25.7791	16.614	14.9826	17.5103
CaRLP324	1	8.41476	7.32609	7.32682	4.73143	3.51549	3.84147	6.72198	6.15257	5.79921	8.06286	7.94162	10.1647	11.5395	9.6072	10.2701	12.7921	15.1147	15.6012	7.04104	8.28968	6.59082
CaRLP35	1	43.6254	50.3585	46.6407	28.513	22.4316	22.7798	24.1265	19.3565	21.5448	28.7339	33.6102	32.145	37.4731	33.4372	31.6735	46.8138	37.5681	45.8853	43.7655	44.8533	34.1694
CaRLP239	1	14.7116	11.6438	14.7699	11.9144	12.8045	13.3834	6.52892	11.2048	7.78195	14.9961	9.05159	9.95938	13.0094	13.7848	14.1315	11.8766	12.8028	14.206	17.097	16.3208	14.0033
CaRLP326	1	0.920674	0.728692	0.504177	0.319552	0	0	0.612887	0.6233	1.39145	0.312827	0	0.325187	0	0.796319	0.624262	1.37217	3.20489	0.889037	2.21371	1.63421	1.50232
CaRLP144	1	2.45065	2.19824	1.74462	1.36093	1.02382	1.45925	0.978827	1.49319	2.22225	1.16575	1.25869	1.21181	3.60073	6.78284	4.32031	16.4359	20.8151	15.6185	4.47826	6.30742	5.86501
CaRLP247	1	0.505974	1.2014	0.41562	0	0.880767	0.836902	0.842059	0.685093	0.15294	0.34384	0	1.4297	0.826029	1.75053	1.3723	1.88525	1.40905	0.488587	0.973271	0.898113	0.275209
CaRLP22	1	1.71994	1.16682	1.21097	1.53505	2.30963	1.46307	2.20812	0.998063	0.445614	0.751374	0.946491	2.60354	3.00846	1.91267	6.49742	6.59158	6.15822	6.40609	3.19025	4.25229	3.6084
CaRLP132	1	0.359804	0.284776	0	0.374647	0	0.357078	0	0	0	1.10029	0.693005	0.381254	0	0	0	0	0	1.04232	0	0	0
CaRLP376	1	13.9745	18.9609	25.5818	9.14636	12.5105	6.33996	23.5227	22.7059	29.689	10.5819	5.38317	8.4615	9.77749	18.6485	8.12178	7.14087	11.675	4.62662	14.9765	12.7569	9.12123
CaRLP366	1	24.7785	24.8319	26.943	19.3041	16.3843	12.3839	28.4804	26.4299	33.623	13.4466	13.3905	15.8668	18.3345	23.1277	21.0315	10.3616	5.21251	4.13129	19.0309	14.7135	11.6353
CaRLP365	1	29.8554	36.1608	31.5839	18.8406	12.7564	18.855	47.8796	26.6434	40.1993	12.9109	18.2965	12.4624	19.9393	16.4327	25.7643	4.04512	3.77918	2.62086	13.052	16.8617	14.7627
CaRLP364	1	22.0809	18.5045	22.4055	10.8197	12.2094	13.2126	26.9123	30.3374	22.9676	6.95099	9.38145	8.94602	18.2892	16.8516	15.1921	2.90376	3.39106	3.76273	11.7116	13.4009	15.8959
CaRLP37	1	44.931	44.9822	44.9733	26.6455	33.2535	30.1208	27.3352	30.8214	29.4109	30.3311	24.3573	29.6378	12.3873	12.3535	10.8949	11.9739	9.94369	9.48194	16.7417	21.3908	19.9072
CaRLP74	1	1.6686	2.24512	1.37063	1.04246	0.348551	0.662384	1.66616	1.01668	1.51309	1.02052	0.321383	0.353615	0.817223	0	0	0	0	1.93351	2.88868	1.77708	2.1782
CaRLP62	1	0.374437	0.296358	1.0765	6.62803	3.5197	3.34441	16.8251	18.822	10.1862	3.81679	4.32714	1.9838	0	2.91476	0	0.837088	0	3.25413	0.540189	0	0.610991
CaRLP352	1	3.11251	2.46347	2.92193	0.925975	1.39321	0.441276	3.99595	4.51538	2.82243	0	1.28462	0.942303	1.08886	1.15376	0	1.98808	2.78607	5.15237	1.92442	1.18388	0
CaRLP201	1	7.94253	9.24459	8.44308	53.5131	58.5565	51.0036	114.299	118.613	110.153	150.493	132.281	123.765	86.9525	83.6492	69.3769	50.1353	29.2745	28.4227	38.4195	41.0505	44.9799
CaRLP227	1	0.268464	0.106241	0.220523	0	0.280395	0	2.14458	2.45364	2.55616	2.46291	0.25854	1.42234	0	2.78643	0	0	0.560718	0	1.16191	3.21657	1.31421
CaRLP11	1	5.17403	5.80143	7.79182	6.73436	6.75497	7.27436	8.6108	3.9407	7.42874	27.6891	25.7443	25.1281	21.1172	20.1383	17.5412	11.567	15.3093	4.99624	17.417	13.776	22.5141
CaRLP20	1	19.3011	21.6647	23.3493	29.9634	29.322	28.21	136.312	114.395	133.972	266.857	235.218	221.623	208.826	224.005	222.719	174.951	170.046	199.256	58.7279	62.6021	62.9896
CaRLP360	1	5.47254	8.66277	6.59308	9.49718	11.4315	8.32766	32.423	36.3083	31.0984	56.8995	54.4591	56.4415	41.0973	49.227	47.4963	18.7594	27.4321	28.5362	18.4218	16.5136	24.4083
CaRLP231	1	11.6213	9.61992	9.19573	6.2169	7.7949	9.5229	22.2505	17.3233	21.4632	13.6936	12.1158	13.5568	19.8427	17.1523	18.2176	8.10402	15.1424	12.9722	11.6899	13.0581	9.04667
CaRLP197	1	5.3706	7.28692	9.45331	8.78768	11.6192	10.6598	12.6408	10.9078	14.6102	16.8145	11.8219	11.788	7.51524	8.95859	12.4852	8.57605	8.81344	10.0017	11.0686	11.7459	21.9088
CaRLP380	1	14.7116	15.2017	9.73469	5.10616	6.40223	5.27227	22.0351	24.4845	26.3104	24.5769	25.9741	23.3829	15.0109	19.0867	17.4565	5.48151	9.38873	13.0222	26.5299	27.7454	32.6745
CaRLP42	1	0.97214	0.577069	0.598905	0.759184	0	0.241194	1.2134	0.493607	0.661155	0.990943	1.17025	0.772572	0.595151	1.89188	1.48311	0.543327	0.507607	0	0.350619	1.61772	1.98288
CaRLP218	1	1.52449	0.8044	0.834838	1.05826	2.12299	1.00863	1.52227	2.58022	0.460805	0	0.489379	2.15384	2.48881	6.5929	5.1684	1.13605	0	1.47211	0.733113	2.0295	0
CaRLP309	2	5.55016	4.24639	5.16692	2.50429	5.41036	5.14091	4.43365	6.38772	3.01974	3.01734	2.13799	4.70483	1.81219	5.76061	5.64492	4.96316	6.95529	6.96728	3.73662	0.985165	4.83015
CaRLP61	2	16.8554	11.4349	16.8124	15.0435	5.65859	11.9484	15.6286	18.3394	16.9222	21.4768	12.754	13.3952	13.2673	18.7441	25.7148	18.8409	23.8887	10.4633	14.7638	12.8223	10.8051
CaRLP362	2	0.521715	0.206463	0	0.543239	0	0	1.04191	0.529805	0	0	0	0	0	0	0	1.16634	2.17932	0	0	2.77816	2.55394
CaRLP374	2	1.39745	0	0	0	0	0	0	0	0	0	0	0	0	0	0	0	0	0	0	0.930189	0
CaRLP361	2	1.88572	1.4925	0	0.490878	0	0.467859	0	0	0.427494	0	0	0.499534	1.15445	0	0.958957	3.16177	2.9539	0	0	1.25519	0
a Cluster indicates hierarchical clusters in Figure 2.
Supplementary Table S7. Continued.
		Mock
Gene_ID	Clustera	0h-1	0h-2	0h-3	1h-1	1h-2	1h-3	2h-1	2h-2	2h-3	4h-1	4h-2	4h-3	6h-1	6h-2	6h-3	12h-1	12h-2	12h-3	1D-1	1D-2	1D-3
CaRLP238	2	2.69853	2.44094	3.16663	2.00704	1.40923	1.53034	0.962353	0.978704	1.22352	1.9648	1.11376	1.22546	4.24815	1.50045	3.13669	5.17098	3.22068	6.14224	4.44924	5.13208	4.08883
CaRLP330	2	0	0.226882	0.627912	0	0	0	0	0	0	0.194801	0.18404	0	0	0	0	0	0	0.553613	0.551401	0.254411	0.623674
CaRLP288	2	0.525217	1.24709	0.862853	0.218754	0.219423	0	0.83912	0.426689	0.76203	0.64245	0	0.222611	0.514466	0	0	0	0.43879	0	0.606171	0	0.685622
CaRLP287	2	0.992168	1.3088	1.08666	0.774825	2.41794	1.88725	2.80704	2.18303	2.62413	1.76988	2.07023	2.89112	3.84695	3.64717	4.87736	3.88165	4.66258	1.91615	4.65196	4.95315	4.31728
CaRLP338	2	0	0	0.368381	0	0.234198	0	0	0	0	0	0	0	0.549108	0	0	0	0	0	0	0.89554	0
CaRLP339	2	0	0	0	0.651886	0	0	0	0	0	0	0	0	0	0	0	0	0	0	0	0	2.04316
CaRLP358	2	0	0	0	0	0	0	0	0	0	0	0	0	0	0	0	0	0	0	0	0	0.456061
CaRLP65	2	0	0	0	0	0	0	1.843	0	0	0	0.710984	0	1.80791	0.957837	0	0	0	0	2.13018	1.96568	0
CaRLP283	2	0	0.127841	0.132678	0	0	0.160298	0.161286	0	0	0	0	0.171151	0	0	0	0	0.337357	0	0.233022	0.215028	0
CaRLP258	2	13.7912	16.1193	15.0168	11.3546	10.0494	6.36594	5.76465	6.8397	5.23505	1.96158	4.32418	3.05862	5.49783	8.32219	7.82886	5.0191	8.03849	3.71647	4.62702	4.69669	7.32689
CaRLP295	2	0.186995	0.296004	0	0.194709	0	0	0.186722	0	0.169568	0	0	0.198143	0	0	0	0.418044	0	1.08341	1.34886	1.49364	1.22052
CaRLP235	2	2.96327	2.985	3.31924	2.24401	1.96952	1.73776	2.95895	2.46209	3.41995	2.74599	2.07544	1.14179	2.63874	0.699006	3.83583	0.602242	0.562648	2.34118	2.33183	1.79314	1.31873
CaRLP346	2	0.629204	1.1205	0.516844	3.27581	3.61442	5.77605	4.398	3.51428	3.85131	1.92412	1.21189	1.16675	1.15561	0.816327	2.23981	2.46163	1.97125	2.73412	2.7232	1.67527	1.79674
CaRLP373	2	1.06618	1.18139	1.13852	0.888128	0.445423	0.63486	2.76801	1.51579	1.35354	1.30416	0.616057	0.225947	1.04435	1.1066	0.867503	2.38353	0.445366	0.617723	0.615256	0.993553	1.39179
CaRLP200	2	0.3048	0.603104	0.25037	0.158687	0.318345	0.756227	0	0	0.138197	0.155347	0.146766	0	0.746402	0.790891	0.310003	0.340704	0.318304	0	1.31918	0.202884	0.99472
CaRLP286	2	6.45421	5.7469	6.53239	5.52039	4.09278	4.57523	9.89735	9.12919	11.2874	8.69373	10.2114	9.76998	11.2895	10.7661	7.50218	6.69917	8.1845	5.34208	9.97638	9.51286	10.1556
CaRLP67	2	0.680498	0	0	0.708572	0	0	0.679505	0	0.617078	0	0	0	0	1.76575	0	1.52132	0	0	1.4726	0	1.11041
CaRLP123	2	0	0.607243	1.26044	0	0	0	0	0	0.695726	0	0	1.62593	1.87881	0	0	0	1.60244	0	0	0	0
CaRLP224	2	0.689491	0	0	0	0.720133	0	0	1.40037	0.625234	0.702827	0.664003	0	0	0	0	0	0	1.9974	0	0.458948	0
CaRLP348	2	0.160858	0	0.264265	0.502482	1.51206	0.957836	0.803115	0.980112	2.188	0.491907	1.3942	0.852237	0.787826	1.66957	1.30883	0	0.33597	1.86396	0.232065	0.428288	1.04993
CaRLP316	2	0	0	0.510179	0	0	0	0.620183	1.26144	1.12641	0	0	0	1.52094	3.2232	0	0	1.29722	0	0	0	2.02694
CaRLP315	2	0.700289	0.831393	0.287618	0	0.731411	0	0.699267	0.711148	0.635025	0.356917	0	1.11306	0	0.908552	0	0	0.731317	1.01434	0.505143	0.93227	0.571352
CaRLP243	2	0.674632	2.49179	1.66248	4.91725	3.87537	4.46348	4.49098	4.56728	3.87447	0.229227	1.94908	0.714851	1.65206	1.16702	2.28717	0.502734	0.469682	1.3029	1.62212	1.19748	0.733892
CaRLP244	2	0.64277	0.763106	0.791982	4.18305	3.4406	4.62479	2.56733	2.69254	3.06005	0.327601	0.928513	0.510817	1.57403	0.416964	0.980617	0.359243	1.00687	0.931025	0.811392	1.49747	0.786636
CaRLP367	2	0.44591	2.11757	1.09885	5.10737	4.65727	2.87646	3.78471	1.35847	2.02177	0.90907	0	0	1.09196	2.31409	1.81409	2.99062	0.931335	1.29176	1.9299	0.593625	2.18286
CaRLP279	2	1.47888	0.780331	1.41725	1.53989	1.02973	1.46768	3.6918	4.50543	2.6821	2.76372	0.949472	1.0447	0.603587	0	1.00275	0.551028	1.0296	0	2.48912	3.93756	2.41318
CaRLP81	2	0.575421	2.73259	0.945331	0	0	1.14213	0.574581	1.75303	1.56538	1.1731	0	0.609726	2.81822	1.4931	1.17049	0	0	0	4.15071	4.59623	2.81685
CaRLP101	2	0	0.658923	1.36771	0	0	0.826218	1.66262	0	0	0	0	0	2.03871	2.16023	0	1.86119	0	0	3.60317	2.21662	5.43392
CaRLP257	2	17.9005	15.9842	17.3431	8.6026	12.9434	10.4767	8.24971	7.45767	6.65938	21.0539	21.2169	22.3721	21.3556	19.0556	15.872	37.966	36.4286	34.5708	121.176	116.707	131.067
CaRLP333	2	5.59889	6.24423	9.61625	4.23991	2.92386	6.31419	0.762371	1.03377	1.61544	0	0.490174	0.269667	0	0.660362	0	0.568948	1.59463	0	11.1982	13.552	7.47496
CaRLP345	2	0	0.245302	0.254584	0	0	0	0.309477	0.629471	0	0.315924	0.596945	0.328407	0.758965	0	0.630443	0.692877	0	0.897839	0.894253	1.65039	0.505731
CaRLP343	2	0	0	0	0	0	0	0.340493	0	0	0	0	0	0	0	0	0	0	0	0	0	0
CaRLP93	2	1.70588	3.03787	1.40125	2.66439	4.45423	1.69296	10.2203	12.776	14.6955	3.91247	4.10705	4.97084	6.26612	7.74621	6.07252	4.76707	4.45366	13.5899	5.5373	9.65166	10.4385
CaRLP198	2	3.16191	6.25644	3.46303	0.548726	1.10081	1.56898	14.9972	17.6602	10.5132	6.98331	3.80628	8.93443	3.22624	1.36742	9.64768	4.7125	5.50334	7.63315	6.08212	4.9109	3.86961
CaRLP94	2	2.49568	1.41091	2.05001	1.85617	2.97896	3.18442	12.4602	13.0339	8.40576	2.18053	3.09011	2.64446	3.49228	4.62554	8.7027	5.57932	3.72322	11.361	10.287	6.17018	4.65411
CaRLP128	2	0	0	0.323841	0	0	0	0.787336	0.400356	0	0	0	0.835493	0	0	0	0.881367	0	0	1.70629	1.04968	1.28662
CaRLP141	3	0.850623	0.942547	0.558978	0.708572	0.35537	0	1.35901	0.863813	0.925617	0.34683	0.655342	0.901333	0.416606	0.882875	0.346058	2.28197	1.77662	0.985672	0.981734	1.1324	1.94322
CaRLP178	3	0.857614	0.0848476	0.264175	0	0	0	0	0	0	0	0	0.227185	0	0	0	0.958638	0.447806	0	0	0	0
CaRLP13	3	0.230507	0.182441	0	0	0	0.228761	0.460342	0	0.209025	0.234966	0	0	0	0	0	0	0.962883	0	0	0	0
CaRLP424	3	0	0	0	0	0	0	0	0	0	0	0	0	0	0	0	0	0	0	0	0	0
CaRLP34	3	0.25913	0.615286	0.638568	0.13491	0	0	0.258752	1.31574	0.46996	0	0.249551	0.823735	0	0.672389	0.527109	0	0	0.750677	0	0	0.422838
CaRLP263	3	0	0	0	0	0	0	0	0	0	0	0	0.524827	0	0	2.01502	0	0	0	0	0	0
CaRLP298	3	2.29325	1.58817	1.4128	26.8634	21.5565	23.8968	36.6385	41.9186	32.2327	29.8045	33.4032	25.5147	10.5296	11.901	8.74653	8.33102	4.19101	5.81294	14.4743	16.4095	18.2425
CaRLP377	3	1.29619	0	0.53236	0	0	0.643184	0	0	0.293847	0.660628	1.24827	0.343365	0	0	0	0	0	0	0.467492	0.431392	0.528767
CaRLP195	3	5.54034	4.75047	3.79248	13.4608	16.8775	14.6623	15.2137	15.941	17.584	16.0012	23.5652	15.655	13.5673	16.772	19.7223	8.25729	2.89291	5.34996	6.66073	6.76102	4.52025
Supplementary Table S7. Continued.
		Mock
Gene_ID	Clustera	0h-1	0h-2	0h-3	1h-1	1h-2	1h-3	2h-1	2h-2	2h-3	4h-1	4h-2	4h-3	6h-1	6h-2	6h-3	12h-1	12h-2	12h-3	1D-1	1D-2	1D-3
CaRLP347	3	0.158737	0	0.260781	0.165286	0.165791	0.157535	0.31701	0	0.143943	0.161807	0	0.3364	0.38872	0	0	0	0	0	0	0.211321	0.259021
CaRLP291	3	0	0	0	0	0	0	0.162123	0	0	0	0	0	0	0	0	0	0	0	0.234231	0.216143	0
CaRLP297	3	1.78619	2.65073	3.11784	0.929938	1.86557	0.443164	2.89832	2.49409	1.41726	1.82073	1.29012	1.18292	0.546758	1.1587	0	2.49574	1.399	1.29361	3.86531	1.18894	3.64329
CaRLP44	3	10.8281	10.3881	9.43349	54.3239	57.5744	58.9404	137.938	131.285	123.778	222.422	222.459	212.435	196.058	213.704	200.235	51.3484	48.6579	46.5766	88.5207	99.1577	82.9898
CaRLP370	3	0	0	0.182362	0	0	0	1.10841	2.25449	2.21448	0.2263	0.427599	0	0	0	0.451594	0.496316	0.463686	0	0.960846	0.591099	1.44905
CaRLP206	3	0	0.121449	0	0.159776	0.160265	0.304567	0.766108	0	0.695726	0.938481	0	0.650374	1.50305	0	0	0	0.640978	0.444519	1.10686	1.42994	2.00309
CaRLP256	3	0.96913	0.767044	1.06142	1.00911	0.3374	0.801491	1.61286	2.46039	1.31822	0.987875	0.933304	0.855755	1.18662	0.838231	0.657118	1.08329	0.674713	0.467914	0.93209	0.430056	1.31782
CaRLP384	3	0	0.164294	0	0	0.433608	0	0	0.421596	0.752934	0	0	0.879816	1.01665	0	0.844492	0	0	0	1.79681	0	0
CaRLP21	3	16.4312	18.0747	15.5559	32.7683	34.6138	27.6386	65.0729	62.5019	63.1352	16.4652	15.2874	19.4765	8.18386	6.50374	9.06402	16.8103	13.9601	8.87455	7.23199	7.04428	8.63433
CaRLP325	3	0.206484	0.163427	0	0	0	0.20492	5.15455	5.03245	5.6172	2.52573	1.78965	1.96914	0	1.07156	0	0.461613	0	0	0	0.549769	0.336932
CaRLP383	3	12.5868	19.2747	13.7106	25.6424	15.1467	16.0217	36.066	37.7903	46.8958	11.7146	13.7026	12.7573	9.38092	14.2001	10.0187	11.0109	15.4305	13.4754	15.0006	10.9281	11.6088
CaRLP45	3	5.1979	2.28556	1.89764	3.00686	4.82569	2.86585	3.46021	3.519	4.18976	2.94358	1.11239	0.611975	2.82862	1.49861	2.34962	3.87346	1.20627	3.34619	3.33282	3.07546	2.82724
CaRLP33	3	0.545347	0	0	0	0.569583	0.541216	0.544551	0.553803	0.989045	0	0.525187	0.577858	0	1.41506	0	0	1.13902	0	0	0.726001	0.889876
CaRLP277	3	593.451	617.323	625.683	478.729	508.12	486.05	545.048	499.341	539.326	402.178	411.05	407.703	442.366	460.272	457.662	320.744	339.157	368.395	377.272	387.207	443.748
CaRLP88	3	0	0.259158	0.941376	0.340945	0	0	0.490438	0.332514	0.593841	0.667539	0.315332	0	0.801836	1.69926	0	0.732014	0.683888	0	0	0	0.534298
CaRLP06	3	0	0	0	0.231165	0	0.44065	0	0	0	0	0	0.470483	0	0	0	0	0	0	0	0	0
CaRLP242	3	0.658662	1.30329	0.608672	7.97283	8.38419	6.78186	12.7018	12.5414	12.6175	2.26598	2.61654	1.35224	1.41133	1.49545	2.51215	2.39281	0.515884	1.90809	1.24718	1.42489	1.07478
CaRLP12	3	0	0.118091	0	0.310718	0.311669	0	0.297972	0.303034	0	0	0	0.158099	0.365374	0.387152	0.910506	0	0	0	0	0.198629	0
CaRLP54	3	16.6702	17.9586	15.9755	18.3222	12.5746	9.65062	27.2807	30.5657	27.2938	21.2408	17.8377	25.5147	20.4112	16.8217	26.3741	16.5634	21.2774	18.7803	14.0289	9.24685	11.3341
CaRLP289	3	0.709817	0.280901	0.291531	0.36955	0.741362	0	0	0	0.321832	0.361773	0	0.376067	0	0	1.44387	0.79343	0.741267	1.02814	0	0	0
CaRLP290	3	0.309623	0.857708	1.01733	1.28959	1.45523	0.768195	0.463757	0.628849	0.701919	0.631224	0.894532	0.656164	1.51643	0.803408	3.77892	2.07657	1.61671	1.7939	0.446684	0.618286	1.01046
CaRLP26	3	0.33768	0.400898	0.693447	54.4997	41.2643	45.5766	28.6609	25.3758	26.1809	2.92579	1.78858	3.2203	1.24038	0.876209	1.03034	1.13237	0.352641	0.978229	1.46148	1.34862	1.65304
CaRLP51	3	10.8054	10.3663	10.4896	22.1614	22.2292	26.9714	26.1567	24.606	27.0198	13.017	9.45996	9.36783	8.01836	9.34592	11.3229	9.51619	8.89055	16.1254	7.08574	6.97447	10.686
CaRLP264	3	6.85866	7.81699	7.32404	26.9953	24.4991	27.9075	17.8065	18.3876	21.3949	2.23722	2.90625	2.32561	2.3514	2.13561	2.7903	4.59995	3.15152	4.76854	4.74949	4.56534	4.02901
CaRLP04	3	0	0	0	0	0	0	0	0	0	0	0	0	0	0	0	0	0	0	0	0	0
CaRLP381	3	0.392267	0	0.322218	0	0	0.778592	3.13356	0.796699	2.13426	3.19883	1.88883	1.24696	0.960595	0	0.797929	0.876949	0	0	1.69774	0	1.92026
CaRLP75	3	2.44554	2.3227	3.21413	2.54643	1.53253	1.94161	9.76788	7.94708	7.98345	5.48425	4.23924	5.18267	2.39548	6.34567	6.96442	4.37379	2.04312	7.08451	2.11686	3.25566	2.39432
CaRLP306	3	0	0.189415	0.196583	0	0.249955	0	0.23897	0	0.217015	0.487895	0.230472	0.760759	0	0.620983	0.48681	0	0	0	0.345258	0	0.781023
CaRLP60	3	0.963166	0.762323	1.18675	1.3372	0.167662	0.796559	1.60293	1.46715	1.45567	1.79996	1.39134	3.40196	5.11037	2.49922	1.63269	0.358875	0.670561	0.93007	0.463177	0	0
CaRLP260	4	3.20727	3.2154	3.51271	4.89805	5.35968	4.24396	5.55115	2.82273	5.42894	1.30772	1.44139	1.13282	1.57081	1.10962	0.869873	0	1.33975	2.47764	2.46775	2.27718	1.7445
CaRLP350	4	1.67038	0.264413	0.548837	1.2175	1.04677	0.497318	2.33512	1.52665	1.96912	1.19188	0.643452	1.23897	0.409047	0	2.03868	1.12029	0.697756	0.483894	0.240981	0.444743	0.545132
CaRLP01	4	0	0	0	0	0	0	0.483858	0	0	0	0	0	0	0	0	0	0	0	0	0	0
CaRLP275	4	0	0.181373	0.188236	0.238611	0.239342	0.454843	0.915292	0.232711	0.415602	0	0.220686	0	0.561168	0	0	0.512303	0	0	0	0	0
CaRLP214	4	0	0	0.137063	0.347487	0.871377	0	0	0	0	0	0	0	0	0	0	0	0.348506	0	0.240724	0.222135	0
CaRLP245	4	8.8448	10.9572	12.9513	43.0453	36.5499	44.4615	19.7758	18.1592	21.6205	5.87992	4.9996	5.9085	6.592	8.48168	8.21357	8.16726	8.4335	7.79819	12.2053	11.0069	11.2951
CaRLP342	4	0.641453	0.253847	0.131726	0	0	0.636594	0	0.16285	0	0	0	0	0	0	0	1.43403	0	0	0.462702	0.426972	0
CaRLP368	4	1.43288	1.3958	2.53509	6.42705	6.21648	5.03179	7.48412	7.38742	6.39676	0.224707	0.212294	0.700755	0.539827	1.14401	0.448414	0	0	1.91581	3.49829	2.64121	1.43884
CaRLP134	4	2.22006	1.31785	3.64724	5.77913	3.47809	4.95731	12.7467	3.38173	7.54936	0	3.20699	1.17621	0	0	2.25797	2.48158	2.31843	0	0	0	3.62262
CaRLP349	4	2.42283	2.87641	1.99017	5.80239	4.5549	1.20224	1.20964	3.19851	1.53792	1.23484	1.39996	1.02691	0.593309	3.77204	1.97135	2.70823	1.01207	1.40374	1.39813	0.645085	0.395347
CaRLP140	4	0.384557	0.456551	1.42148	3.40358	5.82388	3.24397	3.83995	5.07676	3.48717	0.391995	1.29619	0.407482	1.88343	0.997844	0.782245	2.57914	4.01595	2.22805	0.554788	3.07168	0.627505
CaRLP135	4	2.1638	1.14173	0	4.50613	3.7666	5.01061	2.52074	4.02847	3.27023	0.735216	1.7365	0.764264	0	0	1.46716	0	0	2.08944	1.04055	0.960195	0
CaRLP64	4	0.351718	0.556753	1.15564	1.09868	2.20409	2.44338	5.97048	5.00041	5.10303	1.43408	0.338716	0.745372	0	1.82527	2.14634	2.3589	2.20381	2.03779	4.56672	2.34115	0.57392
CaRLP213	4	0	0.501529	0.39038	0.329902	1.15819	1.41494	0.316369	0.482616	0.430955	0	0.610237	0	0	0.411055	0	0	0	0	0	0	0.516993
CaRLP390	4	3.79685	1.66951	2.94556	4.83204	8.37179	7.95486	1.68503	0	1.53022	0.430032	0	0	1.03309	0	0	0	0.881128	2.44425	3.04311	0.561623	5.50716
CaRLP335	4	0.621089	4.91578	1.1479	4.85034	4.2165	4.93108	0.310091	0.31536	0	0	0	0	0.760471	0	0.631694	2.08275	0	1.79924	0.896027	0.826835	2.28031
Supplementary Table S7. Continued.
		Mock
Gene_ID	Clustera	0h-1	0h-2	0h-3	1h-1	1h-2	1h-3	2h-1	2h-2	2h-3	4h-1	4h-2	4h-3	6h-1	6h-2	6h-3	12h-1	12h-2	12h-3	1D-1	1D-2	1D-3
CaRLP389	4	2.58702	4.09513	2.12504	8.08123	13.5099	15.4045	1.29162	0	2.34592	0	0	0	3.16758	0	0	0	0	0	5.59832	3.44401	4.22139
CaRLP409	4	0	0.985763	0	0.864571	0	1.44205	0	0	0	0	0	0	0	0	0	0	0	0	0	0	0.338719
CaRLP340	4	0.409724	0.324287	0.336558	0	0	0.20331	0.818252	0.416077	0	0	0	0	0	0	0	0	0	0	2.36439	1.0909	0.668572
CaRLP341	4	0	0	0	0	0	0	0	0	0	0	0	0	0	0	0	0	0	0	0	0	0
CaRLP18	4	0	0	0	0	0	0	0	0	0	0	0	0	0	0	0	0	0	0	0	0	0.483701
CaRLP187	4	0.52346	0.828612	0.859967	0	0.546723	1.03899	0.522696	0	0	0	0.504109	0.554667	0	2.71654	0	0	1.09331	1.51642	0.75518	0.696864	0
CaRLP426	4	0.733949	0.943967	0.678245	0.573171	0.766566	0	0.183219	0.186332	0.0831934	0	0	0.194426	0	0.476111	0	0	0.383234	0	0	0.48854	0.449111
CaRLP249	4	6.06164	5.41272	7.14959	9.22481	11.0387	10.0262	6.36319	6.31347	6.48331	5.70358	7.48404	8.7287	9.13472	9.27589	6.95553	7.29688	3.89552	3.60206	2.01806	2.48297	1.2681
CaRLP232	4	0	0	0	0	0	0	0	0.72576	0	0	0	0	0	0	0	0	0	2.07036	0	0	0
CaRLP236	4	12.3118	11.7565	13.7163	31.2968	28.8936	31.0163	42.7547	43.1774	40.3184	5.63985	6.62438	6.81339	10.0092	9.44171	11.1532	10.4748	7.28755	7.65308	11.0742	10.0863	11.0617
CaRLP285	4	3.70069	3.9444	4.29631	5.29195	5.46275	5.04379	7.78474	7.56626	7.33802	1.35802	1.37804	1.82995	2.05414	2.56067	2.60962	2.64744	2.88561	1.28647	2.3491	1.77358	2.25443
CaRLP02	4	2.30394	3.52547	3.28036	34.3856	36.7367	37.346	60.582	64.2629	61.8411	24.4245	26.9211	24.9012	22.944	22.3188	18.4338	10.3014	10.2657	10.6789	4.21018	5.11193	4.01012
CaRLP110	4	1.67395	0.662447	3.78132	1.74301	0.874173	1.66127	5.01453	9.3495	3.03589	0	0	0	0	0	0	0	5.24436	0	1.20748	2.22847	0
CaRLP52	4	7.1143	8.8484	6.6787	14.8156	20.6992	23.1985	5.58165	8.77275	7.37288	6.21591	3.91503	5.92305	6.22204	3.95574	7.23576	5.68024	8.49087	16.1932	3.66556	9.47101	6.63362
CaRLP181	4	16.7326	20.7821	21.9914	152.518	152.447	145.11	38.0433	39.9968	40.1507	3.14885	1.98327	1.9094	3.78234	0	3.66549	3.45299	2.15065	2.23722	3.34242	6.16862	8.40113
CaRLP180	4	19.5643	23.227	20.0883	42.4405	30.6507	32.3602	6.51192	11.5895	8.8705	1.66189	1.57009	1.72756	0	0	0	14.5793	13.6208	0	14.1124	4.34088	7.98107
CaRLP436	4	81.4785	69.7374	76.7343	77.9343	66.8922	82.7419	55.6273	61.1906	57.218	11.2027	14.051	10.8422	26.9129	30.4838	24.6682	55.9167	59.7599	60.9303	70.8013	66.8475	84.1008
CaRLP425	4	1.05468	1.00171	1.03961	2.41602	1.32186	3.14008	0	0	0.382555	0	0	0	0	0	0	0.471567	0	1.22213	0	1.68487	1.37679
CaRLP401	4	0.719607	0.854328	0.591104	1.87324	1.69107	2.85663	0	0	0.326271	0	0	0	0	0	0	0.804374	0	1.04232	0	0.478994	0.587114
CaRLP49	4	2.27382	4.27423	3.89119	2.95953	1.78115	2.6327	2.83813	1.53939	3.86608	1.06232	0.547441	1.00391	0.464016	0.983348	1.54176	1.69444	1.58304	4.39137	0.546728	3.02706	1.85516
CaRLP406	4	0	0	0.470934	0.895448	0.598792	0.568971	0.572477	0.582203	1.03977	0.584402	0	0	0	1.48763	0	2.56339	0	0	0.827102	0.763232	0
CaRLP284	4	1.69205	2.00883	1.73737	0.440464	0.883623	0	1.26718	1.28871	1.53436	1.72478	0	0.448231	0	0	0	0	0	0	1.22053	0.563141	0
Supplementary Table S7. Continued.
		P. capsici-treated
Gene_ID	Clustera	1h-1	1h-2	1h-3	2h-1	2h-2	2h-3	4h-1	4h-2	4h-3	6h-1	6h-2	6h-3	12h-1	12h-2	12h-3	1D-1	1D-2	1D-3
CaRLP192	1	0.871229	1.42209	0.225285	0.497374	0.753921	0.461767	0	0	0	0	0	0	0	0	0	0	0	0.331469
CaRLP302	1	0.319092	0.223221	0.247536	0.728664	0.414191	0.253687	0	0	0.177352	0	0.185782	0	0.499862	0.562931	0.545981	0	0	0
CaRLP266	1	143.316	121.586	111.418	79.9621	74.8335	73.9504	71.8194	64.4938	66.0643	23.8568	28.3846	26.5294	23.4366	25.5291	23.7011	45.2732	43.9238	31.4439
CaRLP265	1	87.9518	71.7554	65.1352	45.6576	44.1416	54.0722	42.0374	40.2227	41.7421	15.5106	18.445	14.7971	13.0721	8.59837	9.66621	20.2839	21.0467	10.1145
CaRLP281	1	14.0593	17.5842	17.1861	7.78309	7.46569	9.82269	1.60082	1.6309	1.18397	0.250655	0.248049	0.251823	0	0.375803	0	0.330572	0	0.972553
CaRLP210	1	9.84627	5.45298	6.52434	2.10792	2.39639	3.26169	0.770763	0.897427	0.912097	1.44823	2.14976	1.93997	3.64185	1.08565	3.86087	2.86496	2.4668	3.74613
CaRLP253	1	29.033	18.3286	19.7757	13.7448	16.545	15.2003	8.4256	6.58318	4.32934	8.74891	10.3071	8.78965	10.3533	8.12009	15.1454	17.5822	12.7733	12.9318
CaRLP394	1	1.20778	1.52082	1.31171	0.206852	0.783867	0.576129	0.680721	0.660489	0.537029	0.142116	0.281277	0.428334	0.630667	0.426144	0.413313	0.937136	1.45241	0.827124
CaRLP396	1	2.28411	1.68195	1.39887	0	0.156044	0.3823	0	0.197225	0	0	0	0.071057	0.251093	0.212081	0	0	0	0.274426
CaRLP427	1	3.24584	2.10243	1.95841	0	0.156044	0.19115	0	0.131483	0	0	0	0.142114	0.125547	0.212081	0	0.186556	0	0.274426
CaRLP273	1	27.8347	32.4529	24.6774	3.78345	1.72049	2.63444	2.49016	3.62422	1.84174	3.89908	3.08684	3.52552	8.65145	5.26124	6.23679	13.884	9.56358	6.05144
CaRLP278	1	7.19775	2.74647	3.29943	0.186778	0.212339	0.520218	0	0.357835	0	0	0	0	0.512517	0.288591	0.559804	0.253857	0	0.373427
CaRLP301	1	2.49123	2.17842	2.41571	0.237035	0.538948	0.495147	0.650041	0.45412	0.461543	0.12214	0.483481	0	0.758826	0.366244	0.888042	1.12757	0.998607	1.65868
CaRLP208	1	4.77731	7.19809	8.83738	0.629379	1.66953	0.584321	0	0.200964	0.408499	0	0	0	0.38378	0.972457	0.943176	0.570276	0	0.419442
CaRLP41	1	10.6325	12.5176	11.0646	8.14264	8.24712	8.86546	1.46161	2.55271	2.59444	1.06801	1.20789	1.22627	5.28115	4.80374	4.43724	4.22558	3.74227	5.0319
CaRLP324	1	6.67006	3.61618	4.52751	1.71354	2.05626	1.32572	1.67082	1.8238	1.85362	1.86401	2.42715	1.57701	3.22169	3.38304	1.99723	2.71709	2.60685	4.56786
CaRLP35	1	20.4821	19.3525	22.0795	2.6575	2.15799	2.00904	0.16658	0.145466	0.517455	0.234748	0.774357	0.786137	0.972287	1.64245	1.82056	1.44477	3.1988	1.51805
CaRLP239	1	5.66868	9.91382	5.6539	0.462312	1.05116	2.25337	0.760701	1.10714	1.35029	0.714663	0.707232	1.43598	1.05715	1.07148	1.03922	4.39842	4.38227	3.23507
CaRLP326	1	0	0	0	0	0.19735	0	0	0	0	0	0	0.179732	0	0	0	0	0	0
CaRLP144	1	1.94253	1.58538	1.6325	0.831726	0.630366	0.386091	0.101374	0.0885249	0.179944	0.285716	0.188497	0.0956822	1.26792	0.428368	0.41547	0.753622	0.194666	0.184765
CaRLP247	1	0.835554	0.233805	0.907453	0.0954016	0.43383	0.53143	0.104651	0.0913867	0	0.0983174	0	0	0.349041	0.294811	0.142967	0.259328	0.803836	0.190738
CaRLP22	1	5.59939	3.57645	6.23231	1.38984	1.89605	0.967753	0.914752	1.06508	0.541245	0.143232	0.56697	0.719494	2.28822	3.43591	2.08279	1.70009	0.878288	0.277872
CaRLP132	1	0	0.498784	0.553114	0.203523	0	0	0	0	0	0.209744	0	0.210721	0.372311	0	0	0	0	0
CaRLP376	1	8.7034	13.8374	5.83098	7.22716	4.1081	1.88712	0	0	0	1.86201	0.921327	1.87068	4.13151	5.58336	2.03072	7.36704	2.85444	3.61234
CaRLP366	1	16.2497	13.5916	14.2499	2.82336	2.98048	3.22974	0.884885	0.965909	0.39268	2.70183	2.26239	2.50561	4.9804	7.79	3.92883	5.75602	5.52248	7.66079
CaRLP365	1	17.9282	14.7365	18.4278	5.11749	2.61802	2.85067	0.561365	1.96085	1.99291	0.527391	1.04381	2.64924	6.5531	6.32566	5.36829	9.73755	11.8577	12.2778
CaRLP364	1	10.9392	16.3178	12.1051	4.77562	3.75866	3.32529	1.61189	1.58353	1.78824	2.65008	2.06056	1.90173	3.02406	2.83801	3.85359	7.48931	8.12508	6.61013
CaRLP37	1	29.4827	25.987	30.19	9.59384	8.22792	9.1414	9.78547	7.73903	10.4874	5.20372	5.66458	4.35663	4.46455	5.46129	4.28792	13.2681	10.2818	14.1334
CaRLP74	1	0.661317	1.8505	1.53905	0.188769	0	0	0.207071	1.08495	0.735123	0.194539	0.48129	0.390889	0.0863301	0	0	0.769691	0	0
CaRLP62	1	2.41151	0.908371	0.57561	2.54161	3.61179	2.94956	1.16168	3.85486	2.26824	0.218274	0.43201	0	0	0	0.317401	1.15147	0	0.423456
CaRLP352	1	2.20282	1.23279	1.0253	3.01816	3.71713	3.15234	0.275898	0	0	0.259201	0.256506	0.260408	0.23005	0.777229	0.376913	1.36737	0	0
CaRLP201	1	110.175	107.514	95.5237	111.525	118.074	109.674	42.905	53.4156	44.769	7.62591	9.16376	9.57679	35.5335	26.5418	25.7426	16.5227	23.9375	20.0781
CaRLP227	1	2.12801	1.20953	1.2381	0.607428	0.690556	1.9033	1.49922	1.23646	1.18275	0.469495	0.309743	0.628909	0.416694	0.703906	0.22757	0.619185	1.91928	0.30361
CaRLP11	1	7.26264	4.18401	3.31412	1.21946	2.21815	1.69823	3.74553	3.50441	2.37447	1.25673	0.994931	1.76762	0.669236	1.50735	0.730983	2.65186	2.05499	1.95046
CaRLP20	1	26.7737	33.9321	32.9078	14.0938	9.70378	10.2282	8.05672	4.9439	8.50337	2.25028	3.84643	2.26076	6.17318	4.60064	4.46211	7.01466	5.4358	6.74681
CaRLP360	1	6.14531	5.0576	3.64553	1.23822	1.17306	3.44872	3.62205	6.32592	5.02291	2.55213	2.31513	1.92301	3.58642	2.55091	4.32967	9.25602	14.3454	7.83936
CaRLP231	1	5.38762	6.57712	4.91699	2.11079	1.02842	1.42776	0.661554	0.462163	0.234859	0.124303	0.123011	0.124882	0.110324	0	0.180754	0.163935	0.508147	0.482301
CaRLP197	1	9.88247	7.71098	7.66633	6.94374	5.9205	9.97212	2.61833	1.87074	1.26755	1.56537	2.65559	2.02199	2.77864	1.00583	0.65036	2.06446	1.82833	0.433835
CaRLP380	1	6.47849	7.0813	6.28211	1.38693	1.31395	1.60955	8.87484	5.31427	11.2524	6.19374	8.72253	7.41924	5.92003	5.71456	6.58171	10.9961	8.27762	7.8566
CaRLP42	1	1.20403	0.336912	0.186805	0.137473	0.156287	0.191447	0.150801	0	0	0.141675	0.140202	0	1.13167	0.424821	0.206015	1.12107	0.868742	0.549704
CaRLP218	1	1.25876	0.704451	1.17178	0.574887	1.30712	0.400298	0	0.826041	0.559696	1.48115	0.293149	0.595218	0.262914	1.33239	1.72303	1.17203	0.605487	0.57469
CaRLP309	2	5.86587	5.77051	6.82567	4.29059	2.97425	2.47749	7.11726	6.81662	6.21488	7.1179	8.53806	9.20969	4.2116	4.52741	4.54791	5.12035	6.39268	9.83359
CaRLP61	2	13.1221	5.84153	12.4929	21.1116	18.9684	22.7615	22.7849	20.8755	24.2004	23.5115	17.3635	18.6853	26.4735	28.4107	31.1272	31.9333	27.2562	24.5083
CaRLP362	2	0.516929	0.723237	0	0.295109	0	0.410972	0	0	0.574621	1.52064	1.20387	0.763863	2.96918	2.73585	3.09571	1.60438	4.35143	4.72012
CaRLP374	2	0	0.48431	0.537064	0.395235	0	0	0	0	0.769582	0	0.40308	0.409212	1.44603	1.22136	2.96146	2.6859	4.99526	2.3706
CaRLP361	2	0	0	0.543535	0.266665	0.909475	0.742721	0	0.255442	0.259618	0.824445	1.35979	0.55219	5.12208	6.18038	6.3939	6.88626	11.2343	7.99719
CaRLP238	2	1.90984	2.93926	2.07418	0.872243	0.86766	1.36653	1.31561	1.46219	2.01684	2.69671	2.89106	1.69329	7.28001	7.41239	6.53564	9.92857	12.6317	10.2453
Supplementary Table S7. Continued.
		P. capsici-treated
Gene_ID	Clustera	1h-1	1h-2	1h-3	2h-1	2h-2	2h-3	4h-1	4h-2	4h-3	6h-1	6h-2	6h-3	12h-1	12h-2	12h-3	1D-1	1D-2	1D-3
CaRLP330	2	0.66273	0	0.440668	0.108098	0.061446	0.978506	0	0.207098	0.420968	0.222805	0.440977	0.559606	1.58198	0.334047	1.61994	2.05689	2.27704	2.37735
CaRLP288	2	0.208159	0.582473	0.645919	0.950686	0.472845	0.661969	0.130357	0.341504	0.578478	0.367404	0.848362	0.73823	5.21735	2.01975	3.38362	1.93817	1.75225	2.3759
CaRLP287	2	4.09611	3.23795	3.08223	3.95193	3.08379	4.2986	6.59241	5.15203	5.96477	15.6161	15.7161	14.1151	21.8165	19.1495	19.1686	13.5393	14.0877	13.4647
CaRLP338	2	0.444352	0.233135	0.430883	0.380513	0.720978	1.05981	0.695674	0.485999	0.61743	0.653572	0.905487	2.49514	2.5523	4.89944	2.471	2.24107	2.67177	4.18421
CaRLP339	2	0.620315	0.433942	0	2.47891	0	0	0.388465	0.678455	2.06864	2.18973	2.88928	4.39985	5.66843	6.56603	5.30694	4.81313	6.71364	7.7882
CaRLP358	2	0	0	0	0.158094	0	0	0.693687	0.454322	0.153916	0.81463	1.12862	1.80053	2.81976	2.19845	2.48763	1.93385	2.49763	3.1608
CaRLP65	2	0.731504	1.53517	1.13493	3.34085	2.84854	3.48939	2.97762	1.60013	1.21972	4.08852	4.68486	1.7295	3.24674	2.25836	1.25164	1.13517	3.51868	4.5921
CaRLP283	2	0	0	0	0.091365	0.103868	0.254472	0.300669	0.0875199	0.177901	0.188315	0.372714	0.47298	0.334273	0	0	0.124178	0.577368	0.730669
CaRLP258	2	13.6647	10.5596	14.0517	5.07974	5.56867	6.56882	19.7018	20.3328	16.4262	16.5463	22.7575	19.7227	12.9431	15.6975	8.42803	26.8766	21.4005	31.1934
CaRLP295	2	0.741117	0.648062	0.503057	0.423095	0.240498	1.17842	2.08852	2.93835	4.32511	5.99537	5.50154	6.46135	3.57966	3.43207	3.96277	14.0886	14.7053	12.9
CaRLP235	2	3.20301	1.49378	2.07061	4.57139	3.03158	2.33427	4.6803	4.37901	5.04401	12.4059	10.0236	12.4637	4.87817	4.9443	4.33872	14.9116	19.5798	19.4979
CaRLP346	2	10.2866	9.26761	8.94711	9.5206	8.80042	9.41725	13.9574	14.3191	13.1672	24.3914	23.3211	26.3475	23.7643	23.784	21.6011	24.3075	23.8032	22.7704
CaRLP373	2	1.16203	1.6258	1.3112	3.79943	2.39966	2.68756	4.8955	3.6973	5.51918	7.14744	6.02753	5.6197	5.51619	6.70916	4.6996	8.68856	8.89257	8.19912
CaRLP200	2	0.604007	0.845067	0.819977	1.03446	0.882022	1.4406	6.52484	4.78948	5.70705	6.75183	6.41789	6.78328	4.41553	3.72949	3.74638	6.20974	6.17396	6.89404
CaRLP286	2	9.36411	8.06851	7.97291	9.71382	8.30091	8.53418	24.9584	27.8526	25.8326	49.5833	50.9959	54.5391	33.691	28.6075	26.183	24.9872	26.6414	28.1539
CaRLP67	2	2.02277	1.41503	0	2.30955	1.31281	3.21631	0.633366	0.368725	1.12426	0.39669	1.37398	1.39488	0.704153	2.08162	0	1.04633	6.4866	3.84793
CaRLP123	2	0	0	0	0	0	0	0	0	0.845032	0.447248	1.77039	0.449331	0.396949	1.3411	0.65036	1.17969	8.2275	0.867669
CaRLP224	2	1.36633	0.47791	1.05993	0.390012	0.886771	1.62941	1.28347	0.747197	1.13912	2.00966	1.19326	0	0.35673	0	0.584465	4.24065	2.46462	1.55951
CaRLP348	2	5.25961	4.57133	6.42932	8.91696	9.41317	9.37676	5.28999	7.93157	6.20095	9.09573	8.72277	8.76126	10.0702	10.8253	8.72672	11.0064	12.4582	14.1895
CaRLP316	2	3.07696	1.72199	1.90956	4.21584	5.99098	5.87103	2.31229	2.01921	1.71018	4.34469	1.43317	1.81872	8.67617	7.05675	4.73834	9.54987	6.66035	7.72639
CaRLP315	2	3.81626	1.21348	0.807399	7.13015	4.05296	4.68895	2.38988	1.70752	0.578478	1.22468	1.81792	3.69115	4.80069	3.06023	5.04575	7.80654	10.0129	6.33573
CaRLP243	2	9.35821	9.27426	9.33381	15.5823	10.9904	13.9057	6.34883	5.9706	6.00628	6.35786	4.99449	6.58502	9.59864	8.25471	10.1983	11.9291	12.4595	15.259
CaRLP244	2	12.8967	9.24466	11.3633	14.2707	8.88683	12.4684	3.73907	3.74404	4.07073	3.74696	3.05911	3.71736	6.85899	4.28354	5.58482	11.4893	11.4881	14.2658
CaRLP367	2	13.4755	13.2902	15.7661	16.6472	11.1832	15.2797	4.01192	1.44969	1.96452	5.9786	10.5467	5.48414	3.92199	4.28694	3.0239	17.1408	24.4403	20.1715
CaRLP279	2	1.22109	1.1959	0.568358	1.53364	2.53603	1.9416	2.14114	1.60265	2.03606	2.29893	2.84378	1.73222	1.78533	2.36963	1.88041	8.90619	4.69896	6.13244
CaRLP81	2	0.570143	2.19364	0	1.13921	1.11009	0.453278	2.49931	0.62358	0.316887	1.67718	3.31949	1.85349	5.95424	4.52622	2.92662	11.0596	16.455	18.2211
CaRLP101	2	0	0	0	0.941837	1.07073	0.655807	0.516575	0.9022	0	2.91187	1.92106	2.19407	3.01512	0.727619	0.70571	13.4409	10.9116	21.6548
CaRLP257	2	10.9146	16.8614	14.4645	2.07701	0.885471	0.723118	1.70879	1.2435	2.52766	0.802686	0.26478	0	9.26137	9.22646	8.94865	320.052	344.541	378.406
CaRLP333	2	3.15201	3.52798	4.3035	0.719778	0.327312	0.801897	0.315825	0	0.140152	0	0.440439	0.149046	2.37008	1.77941	0.647188	43.4356	43.9692	45.0426
CaRLP345	2	0.767717	0.214823	0.476445	0.175312	0	0.488284	0	0.839672	0.341359	0.722682	0.715168	0.726048	0.96211	0.812628	0.26272	3.09756	3.69287	3.15454
CaRLP343	2	0	0.472704	0.78629	0.192882	0	0	0	0	0	0	0	0.199703	0.176422	0	0.289049	0.262153	0.812592	2.31379
CaRLP93	2	5.28198	7.98122	6.55599	9.64934	7.13041	6.38295	3.04315	4.39054	5.28433	7.4582	9.34883	7.49293	13.7905	11.9274	14.0988	16.7214	19.0555	12.0575
CaRLP198	2	2.61075	2.37426	4.8607	12.3707	9.48875	11.4159	6.53981	9.8513	8.27107	6.60481	7.14416	8.02442	14.0416	9.2116	11.6145	19.6496	20.7211	17.8792
CaRLP94	2	9.008	7.41359	5.20671	7.46175	6.87803	9.26794	3.0971	2.89773	2.55242	5.81932	6.78718	7.30803	9.22296	8.41319	8.46209	6.57831	11.8946	11.2896
CaRLP128	2	0	0	0	0.669013	0.253523	1.24223	0.48925	0.213619	0	1.1491	0.682292	0.461781	1.22384	1.72283	1.33676	0	0.939496	1.78342
CaRLP141	3	0.84282	0.353757	0.523054	1.5397	1.42221	1.47414	1.47785	1.19836	1.31164	1.68593	1.76654	1.49451	1.76038	0.594749	1.4421	1.96187	1.62165	0.961981
CaRLP178	3	0.212437	0.14861	0.164798	0.727666	0.344687	0.337785	0.266072	0.580869	0.177109	0.374953	0.803952	0.627832	0.665569	0	0	0.329667	0.255466	0
CaRLP13	3	0.685179	0.479317	0.354352	0.130387	1.18584	0.363157	0.143028	0.499598	0.253883	0.806232	1.0638	1.75497	1.55038	1.20877	0.976977	0	0.549307	0.260684
CaRLP424	3	0	0	0	0	0	0	0.261769	0.22859	0.464653	0	0	0	0.218269	0	0.35761	0	0	0
CaRLP34	3	0.256753	0.179612	0.199176	0.732886	0.99982	0.510313	0.96473	1.12327	1.28434	0.679758	1.64435	1.21409	0.268138	0.452955	0.439316	0.199219	0	0.586108
CaRLP263	3	0.981512	1.02993	0.761408	0.560333	1.59254	0	3.0733	0.805128	1.09105	0.866189	1.71437	2.03052	0.768775	0.432887	0.419853	0	0	0
CaRLP298	3	10.225	12.5176	10.576	21.0792	16.9591	18.968	100.318	104.378	99.138	78.5387	66.3119	57.9193	4.30101	6.51392	5.34582	3.08534	6.48957	5.83532
CaRLP377	3	0.642148	0.224608	0	0.366595	0.625146	0.255262	3.01603	2.28259	3.74753	1.3223	1.49549	1.8978	0.167656	0.283214	0	0	0	0.366469
CaRLP195	3	23.7879	20.481	20.9376	13.3191	10.3914	13.4566	36.3827	33.5225	37.8843	35.2574	31.4284	38.6663	14.0934	16.5442	13.6978	12.7782	15.4033	5.74351
CaRLP347	3	0.629123	0.330078	0.488042	0.628528	0.612466	1.25042	0.689466	1.80623	1.57351	2.22082	1.46515	1.20855	1.39617	1.10988	1.34557	0.854258	0.945689	1.61566
CaRLP291	3	0	0.225074	0	0.0918389	0	0.255792	1.00743	0.263922	0.357648	1.13575	0.749295	1.04595	0.50401	0.425702	0.137628	0.748931	0	0
CaRLP297	3	2.98654	1.08331	1.37292	3.40996	5.45598	4.57287	7.96602	6.65389	6.0864	6.50775	6.44009	7.0611	4.0431	3.5125	3.02821	4.63461	5.05465	5.80757
Supplementary Table S7. Continued.
		P. capsici-treated
Gene_ID	Clustera	1h-1	1h-2	1h-3	2h-1	2h-2	2h-3	4h-1	4h-2	4h-3	6h-1	6h-2	6h-3	12h-1	12h-2	12h-3	1D-1	1D-2	1D-3
CaRLP44	3	313.734	293.616	303.909	1346.55	1259.27	1380.25	2571.24	2569.81	2575.5	1953.31	1993.95	1966.83	593.157	566.67	562.124	248.981	229.105	231.553
CaRLP370	3	4.17943	2.92372	2.4743	4.83476	4.28292	4.54693	7.0943	7.69878	8.19141	5.11195	8.06847	6.761	3.67558	3.29854	3.5756	3.75493	4.76144	3.01284
CaRLP206	3	0.456114	0.319075	0.235887	0.781171	0.493375	0.846119	13.9009	12.0559	11.2389	10.1078	9.4716	10.6941	11.5909	9.92415	9.7554	5.3086	4.57083	5.03248
CaRLP256	3	1.6004	1.23152	0.620755	1.18774	1.03868	0.508944	4.30959	2.80064	4.00278	2.91888	2.32946	3.87844	3.76057	1.12935	2.05377	1.86267	1.92456	1.27867
CaRLP384	3	0.822699	0.57552	0	0.939339	0.800917	0.981101	1.28801	1.91209	0.914517	1.69409	0.718488	0.486279	1.18137	0.362844	0	1.27669	0.494668	0
CaRLP21	3	24.2828	23.7433	27.1858	53.5607	44.4143	52.2125	36.4618	38.0273	38.9557	15.2605	15.1019	12.0696	11.9593	12.9003	9.9151	10.2772	6.96848	4.40937
CaRLP325	3	0	0.143121	0.15871	9.69421	9.29472	7.64474	8.19978	9.28624	9.66547	1.56478	1.31028	1.33021	0.106831	0.180465	0.525093	0.158744	0.246029	0.233515
CaRLP383	3	14.6403	15.5521	19.5597	47.5167	44.5176	56.4728	33.1078	30.5423	33.4526	31.7421	30.7807	36.6975	26.1903	24.393	21.803	16.8291	18.9098	14.2346
CaRLP45	3	4.00573	3.60284	2.66352	3.26689	3.71397	5.45941	5.37543	7.51057	7.31529	2.35672	3.33173	2.36769	2.68929	1.51431	1.46871	4.88418	2.06446	3.91892
CaRLP33	3	1.62103	3.02399	1.67669	2.77629	2.80553	3.4367	2.0303	3.25044	2.25244	0.635809	0.943798	0.63877	0	0	0	0.419262	0	0.616741
CaRLP277	3	652.623	606.615	604.018	919.449	856.77	953.456	807.278	797.891	793.696	722.305	730.973	731.781	555.709	451.985	399.126	573.064	539.267	471.275
CaRLP88	3	0.973298	1.92914	1.38423	1.85215	1.05281	1.28966	0.609516	0.798391	0.540962	0.572627	0.377782	0.575294	1.94821	0.572353	0.555119	0.503466	0.780292	1.11091
CaRLP06	3	0.21997	0.46164	0.170642	1.00463	0.428292	0.349764	0.137753	0.240587	0	0.129416	0.256142	0	0.114862	0	0.188189	0.512035	0.529049	0.25107
CaRLP242	3	8.81037	9.44469	9.08122	20.8175	18.2925	24.3859	10.4728	12.4021	10.7912	12.1427	11.6603	11.7653	15.6332	18.3133	16.2265	15.223	20.6993	18.1101
CaRLP12	3	0.88701	0.620508	0.344049	1.85674	1.43921	1.05779	0.277739	0.404227	0.246501	0.173953	0.34429	0.349527	1.69829	1.43443	1.13829	0.458831	0.888894	1.01242
CaRLP54	3	20.1878	13.4804	17.4403	57.3629	47.0487	54.3505	37.6397	37.3853	32.8962	22.1348	22.9732	21.9667	27.0724	29.1392	29.8319	25.6321	21.5181	31.9446
CaRLP289	3	0.351653	0.737997	0.272795	10.0377	8.33032	7.40868	3.85382	2.49997	2.83402	2.89646	2.55924	3.74137	5.41687	2.79168	2.70762	2.72853	2.96016	3.61234
CaRLP290	3	2.60766	4.1849	4.04578	54.7309	49.5278	50.2435	15.8978	13.5892	15.2181	22.5163	22.4162	19.0399	29.7959	22.3252	20.7343	24.4584	25.4556	22.5852
CaRLP26	3	114.26	113.752	111.088	266.553	240.71	266.533	116.812	110.697	105.998	60.0383	57.7583	63.1855	28.0408	26.1189	24.0444	8.95648	7.84585	9.73812
CaRLP51	3	50.2871	50.3845	47.5673	233.741	220.669	244.004	52.8247	58.9035	51.752	43.1379	45.5228	42.7635	29.1384	29.7623	23.0374	16.6144	18.3369	18.8854
CaRLP264	3	66.8701	60.5655	60.7311	140.752	128.964	142.634	26.8963	29.0618	27.7994	18.0718	15.9056	15.9869	24.0591	24.6969	23.837	19.6153	21.0843	21.5632
CaRLP04	3	0	0	0	0.371986	2.53736	1.03606	0.408051	0.356331	0	0.766711	0	0	0.680484	0	0.557451	0	0	0
CaRLP381	3	0.777337	0	0.30151	5.10339	4.03603	6.18003	0.973595	1.91294	2.8083	0.914673	1.13145	1.14867	0	0	0	1.2063	1.86957	0.44362
CaRLP75	3	1.93849	3.72919	3.3835	11.0666	13.8392	13.485	1.82093	3.18026	3.23225	0.285121	1.97509	0.859346	1.01222	2.99233	2.90223	1.88013	1.74834	1.65942
CaRLP306	3	0	0	0	1.35371	1.53897	0.377039	0.148496	0.389022	0.131794	0	0	0	0	0	0	0	0	0
CaRLP60	3	0.477166	0.77887	0.740322	2.72408	2.89042	3.28778	2.09173	2.95737	1.59126	1.49725	0.833446	0.564083	1.49497	1.403	1.76898	0.863896	0.956358	0.544629
CaRLP260	4	24.3635	17.0435	20.2147	15.2392	14.1623	17.6853	13.2672	10.4271	13.5413	14.8325	13.4448	12.6476	4.20376	3.7375	4.5312	5.26025	3.31198	5.56162
CaRLP350	4	4.13764	1.96825	2.69621	2.5511	2.0409	1.57898	1.86562	0.633562	1.01187	1.0711	0.963607	0.58696	1.64202	1.4599	0.707969	0.898931	0.597086	0.566717
CaRLP01	4	2.88072	0.335868	2.60717	0.822285	0.934816	0.763416	0	0	0	0	0	0	0	0	0	0	0	0
CaRLP275	4	3.40583	1.58837	2.46593	2.20359	0.442087	1.08309	0.426572	0.124168	0.63099	0.400755	0.528785	1.07366	0	0	0	0	0	0
CaRLP214	4	1.32263	0.693937	0.897779	0.283153	0.214602	0.525764	0	0	0.0918904	0	0	0	0.17266	0.145834	0	0.256564	0.198817	0
CaRLP245	4	72.0145	70.2357	73.0091	36.5442	27.3259	35.2911	21.356	20.3161	18.5305	27.4612	27.8413	30.6296	49.1437	40.3319	41.3993	29.1212	28.6379	35.227
CaRLP342	4	3.81341	3.66806	2.71173	0	0.721864	0.631617	0.398017	0.347569	0.176625	0.186964	0.370041	0.187835	0.165938	0	0	0.493149	0	1.2695
CaRLP368	4	27.9579	33.004	27.3646	7.1699	5.03243	4.16761	0.683916	1.37363	1.69958	1.79907	1.14452	1.29104	1.02648	0.770661	0.186864	1.69477	3.15194	2.24372
CaRLP134	4	29.6959	34.2383	29.4357	5.65102	4.99673	12.2417	1.37753	1.50367	1.8339	0.647082	1.92106	1.62524	0.574309	1.94032	0.940946	0.853392	1.32262	1.25535
CaRLP349	4	17.2843	21.3276	22.7196	3.28914	3.58346	3.05366	2.55569	3.282	1.86796	2.40102	2.23628	2.4122	3.38451	2.54103	3.69678	1.1176	2.02079	2.46601
CaRLP140	4	39.246	26.3884	34.5832	9.35357	8.53163	9.54223	2.86338	1.87534	2.11777	1.23295	0.998292	1.12609	1.79066	0.672198	0.325979	0	0.458206	0.434901
CaRLP135	4	27.514	22.247	25.2247	8.56768	6.26154	6.24981	0.89508	1.95407	1.98602	1.89204	0.832166	1.26724	0	0	0.611398	0	0.8594	0
CaRLP64	4	35.1977	29.9859	38.5238	13.9265	13.5706	13.2989	10.039	7.05135	6.39186	5.33079	7.71016	5.56161	2.18367	1.84439	2.087	5.13761	4.60986	3.1821
CaRLP213	4	4.39495	3.6235	2.43527	1.43373	1.32432	1.87184	0	0.171674	0.0872401	0.27704	0.365547	0.0927769	0.327845	0	0.134285	0.487159	0.75502	0.537463
CaRLP390	4	69.1794	64.331	67.1229	6.08513	4.74757	1.99394	0.785306	1.60013	0.580817	1.96741	0.973477	0.247072	1.52788	1.84356	1.07283	6.81104	7.03735	5.24811
CaRLP335	4	25.6926	36.1618	34.2528	2.81056	2.19669	1.71238	0.192691	0.841338	0.598564	0.362058	1.43317	0.181872	0.48201	1.35707	0.526482	6.44616	4.62525	3.6876
CaRLP389	4	71.772	77.1054	53.6887	4.39005	5.82264	3.05682	0	2.10265	1.42468	0.754038	0.746198	0.75755	3.34618	0	2.19295	12.9278	3.08248	16.0913
CaRLP409	4	3.90782	3.88476	3.6697	0.234835	0.266972	0	0	0	0.228629	0	0	0.729418	0.429589	0.725689	0	0.95752	1.484	0
CaRLP340	4	3.65369	3.26592	3.46421	1.04292	0.526956	1.45239	1.01692	0	0.225637	0	0.709084	0.479914	0.211983	0	0	1.25998	1.95277	0
CaRLP341	4	1.32546	3.70891	2.57056	0	0	0.526888	0.830052	1.08727	0.368347	0	0.385855	0.783449	0	0	0	0	0	0
CaRLP18	4	1.17484	2.26011	2.5063	0	0.381244	0	0.183932	0	0	0	0.171004	0	0.613467	0	0	0.683684	0	1.67618
Supplementary Table S7. Continued.
		P. capsici-treated
Gene_ID	Clustera	1h-1	1h-2	1h-3	2h-1	2h-2	2h-3	4h-1	4h-2	4h-3	6h-1	6h-2	6h-3	12h-1	12h-2	12h-3	1D-1	1D-2	1D-3
CaRLP187	4	8.81719	6.89373	10.0587	1.48048	1.34647	2.88643	1.62402	1.13454	2.30617	4.27204	3.92565	2.14597	1.08331	1.83	1.33117	2.01218	0	3.55193
CaRLP426	4	1.18173	1.52617	2.25655	0.622739	0.589968	0.361347	0.113852	0.0497109	0	0	0.10585	0.21492	0.0949327	0.160366	0	0.423195	0.437256	0.415017
CaRLP249	4	23.7161	26.2865	25.0879	1.75834	2.79857	2.44869	1.25373	1.09483	1.71188	0.543626	1.16561	1.27437	2.65369	2.3093	2.50327	2.03136	1.66674	0.878871
CaRLP232	4	0.708123	2.72452	1.64798	1.21278	0.919165	0.281488	0	0	0	0	0	0	0	0	0	0	1.27733	0
CaRLP236	4	47.0175	53.1026	54.6725	39.3322	35.9001	41.4244	9.1549	10.1012	9.63497	5.0559	5.0896	4.43722	3.58468	4.00793	3.9295	8.85218	10.2748	9.24482
CaRLP285	4	6.20902	5.88257	5.84066	8.51276	7.80565	7.85149	3.21475	4.25104	4.13032	1.72582	1.9356	1.35819	1.3275	1.2075	0.752876	1.2139	1.05827	1.50666
CaRLP02	4	73.963	66.6457	65.641	72.807	68.2513	80.7022	39.3611	36.1199	37.8946	21.489	23.5693	24.6475	16.7677	13.8269	17.1864	4.84147	4.20929	4.3426
CaRLP110	4	4.14649	4.06095	5.14663	4.73437	3.76759	7.25245	2.59669	0.907025	1.84371	2.43953	0.965668	0.490179	0.433035	0.73151	2.12845	3.8608	1.99454	4.73274
CaRLP52	4	19.6366	15.1457	19.139	2.87444	4.24815	4.80357	0.315312	0.550694	1.11939	1.18492	0.879448	0.892827	1.31457	1.77652	3.44606	5.46947	2.42195	3.44814
CaRLP181	4	219.865	227.855	229.326	135.347	119.52	127.753	24.1193	24.9678	25.8013	4.35184	3.41558	4.52287	1.73143	1.12494	0.872852	6.13516	6.13454	5.53139
CaRLP180	4	38.7697	42.9422	33.2085	20.2887	19.3958	15.4115	5.05813	6.18383	2.69354	1.9008	0	0	0.843517	0	0	6.2671	1.9426	3.6876
CaRLP436	4	154.703	151.433	152.199	79.7437	76.2784	77.3185	2.46905	2.66946	2.9218	6.29613	7.21445	6.1035	4.70572	6.95554	6.10362	17.4811	20.5455	26.1435
CaRLP425	4	2.29901	3.36276	2.75625	1.90906	0.27129	1.32929	0	0	0	0	0.243369	0	0.218269	0	0	0	0.251334	0.238551
CaRLP401	4	2.85202	4.11497	3.18041	1.42466	0.809816	0.708573	0	0	0	0	0.103782	0	0.186155	0	0	0	0.428712	0.406907
CaRLP49	4	2.8162	3.61181	3.42265	2.67956	2.49794	2.68674	1.17574	2.87481	1.8783	1.76733	2.29551	2.66335	2.00973	1.82169	1.76684	2.47649	1.8062	3.21437
CaRLP406	4	4.26041	4.17252	2.64401	0.648591	0.737352	0.903236	0	0	0	0.334207	1.32293	0.671528	2.66959	5.51178	0.971967	2.20382	0.683113	1.29674
CaRLP284	4	1.67653	1.17282	1.62571	0.239277	0.544046	0.999662	0	0.229208	0.232955	0.493182	0.732081	1.73417	0.875434	1.47884	0.717154	0.650423	1.00805	0
