# Supplementary material for: Universal gene co-expression network reveals receptor-like protein genes involved in broad-spectrum resistance in pepper (Capsicum annuum L.)
Source: Hortic Res. 2022 Jan 19;9:uhab003. doi: 10.1093/hr/uhab003 (PMC8968494; doi:10.1093/hr/uhab003)
Supplement: Web_Material_uhab003 [file web_material_uhab003.zip › Supplementary Table S8.xlsx]

## Sheet: Sheet4
Supplementary Table S8. Correlation information of CaRLP and co-receptors in GCNs
Co-receptor information		Correlated CaRLP	Correlation values between co-receptor and CaRLPs in each GCN*
Gene name	Orthologs in pepper		P. capsici	TMV-P0	TMV-P2	PepMoV
SOBIR1	CA03g26340	CaRLP44	-	0.900234	-	-
		CaRLP231	-	-0.819879	-	-
		CaRLP235	-	-	-	0.847103
		CaRLP238	0.909768	-	-	0.8867
		CaRLP245	-	0.810843	-	-
		CaRLP257	0.824666	-	-	-
		CaRLP258	-	0.858924	-	-
		CaRLP286	-	0.83325	-	-
		CaRLP287	-	0.894966	-	0.871756
		CaRLP333	0.821415	0.886177	-	0.861077
		CaRLP373	-	0.906458	-	-
	CA06g19880	CaRLP02	0.957895	-	-	-
		CaRLP44	-	0.842716	-	0.846685
		CaRLP51	0.860437	-	-	-
		CaRLP181	-	-	0.829482	-
		CaRLP201	0.889767	-	-	-
		CaRLP245	-	-	-	0.809382
		CaRLP258	-	0.938574	-	-
		CaRLP264	0.894573	-	-	-
		CaRLP333	-	0.878081	-	-
		CaRLP365	-	0.811605	-	-
		CaRLP373	-	0.835221	-	-
BAK1-like	CA02g26650	CaRLP35	0.927404	-	-	-
		CaRLP37	0.863724	-	-	-
		CaRLP71	-0.833636	-	-	-
		CaRLP208	0.808551	-	-	-
		CaRLP231	0.871099	-	-	-
		CaRLP239	0.821089	-	-	-
		CaRLP273	0.86916	-	-	-
		CaRLP301	0.828051	-	-	-
		CaRLP324	0.822193	-	-	-
		CaRLP346	-0.859935	-	-	-
		CaRLP364	0.885704	-	-	-
		CaRLP366	0.95573	-	-	-
		CaRLP373	-0.893801	-	-	-
		CaRLP376	0.805967	-	-	-
	CA03g12280	CaRLP21	0.837448	-	-	-
		CaRLP51	0.915842	-	-	-
		CaRLP54	0.974848	-	-	-
		CaRLP75	0.900596	-	-	-
		CaRLP242	0.887919	-	-	-
		CaRLP264	0.844095	-	-	-
		CaRLP277	-	0.801267	-	-
		CaRLP290	0.946208	-	-	-
		CaRLP383	0.891459	-	-	-
	CA04g14890	CaRLP35	0.90001	-	-	-
		CaRLP37	0.888416	-	-	-
		CaRLP144	0.873093	-	-	-
		CaRLP208	0.840537	-	-	-
		CaRLP231	0.928429	-	-	-
		CaRLP239	0.842432	-	-	-
		CaRLP273	0.859386	-	-	-
		CaRLP298	-	0.812905	-	-
		CaRLP301	0.830802	-	-	-
		CaRLP324	0.840464	-	-	-
		CaRLP346	-0.815426	-	-	-
		CaRLP364	0.925065	-	-	-
		CaRLP366	0.892379	-	-	-
		CaRLP373	-0.88557	-	-	-
	CA05g08430	CaRLP225	0.817583	-	-	-
		CaRLP287	-0.816263	-	-	-
	CA08g15500	CaRLP44	0.831012	-	-	-
		CaRLP71	0.897393	-	-	-
		CaRLP195	0.824021	-	-	-
		CaRLP225	-0.866366	-	-	-
		CaRLP256	0.859888	-	-	-
		CaRLP286	0.923857	-	-	0.805827
		CaRLP301	-0.829486	-	-	-
		CaRLP346	0.856754	-	-	-
		CaRLP351	-	0.827024	-	-
		CaRLP364	-0.823465	-	-	-
		CaRLP366	-0.845565	-	-	-
		CaRLP373	-	-	-	0.801739
	CA11g02190	CaRLP44	-0.865443	-	-	-
		CaRLP225	0.843419	-	-	-
		CaRLP239	0.804248	-	-	-
		CaRLP270	-0.857181	-	-	-
		CaRLP301	0.827248	-	-	-
		CaRLP364	0.835335	-	-	-
		CaRLP366	0.85143	-	-	-
	CA12g00240	CaRLP20	0.959165	-	-	-
		CaRLP37	0.839412	-	-	-
		CaRLP41	0.878969	-	-	-
		CaRLP52	0.90469	-	-	-
		CaRLP71	-0.91672	-	-	-
		CaRLP144	0.902838	-	-	-
		CaRLP197	0.897185	-	-	-
		CaRLP208	0.880713	-	-	-
		CaRLP231	0.838083	-	-	-
		CaRLP237	0.812262	-	-	-
		CaRLP278	0.807437	-	-	-
		CaRLP281	0.963128	-	-	-
		CaRLP287	-0.853695	-	-	-
		CaRLP346	-0.831539	-	-	-
		CaRLP364	0.815883	-	-	-
		CaRLP365	0.888963	-	-	-
		CaRLP373	-0.82387	-	-	-
	CA12g03710	CaRLP71	0.859201	-	-	-
		CaRLP195	0.809815	-	-	-
		CaRLP256	0.832979	-	-	-
		CaRLP286	0.962871	-	-	-
		CaRLP346	0.833521	-	-	-
* Correlation values among connected genes were calculated using the WGCNA program.
; "-", less than |0.8| of correlation value
